# Supplementary material for: Tolerance of three Aedes albopictus strains (Diptera: Culicidae) from different geographical origins towards winter temperatures under field conditions in northern Germany
Source: PLoS One. 2019 Jul 16;14(7):e0219553. doi: 10.1371/journal.pone.0219553 (PMC6634406; doi:10.1371/journal.pone.0219553)
Supplement: S1 Table — (XLSX) [file pone.0219553.s001.xlsx]

## Sheet: Tabelle1
2015/2016				2016/2017
date	time	T [°C]	RH [%]	date	time	T [°C]	RH [%]
12/16/2015	16:00:00	11.321	68.912	2016-12-07	18:00:00	3.248	89.949
	18:00:00	4.61	95.733		20:00:00	3.301	94.64
	20:00:00	5.076	97.747		22:00:00	4.246	94.599
	22:00:00	5.616	96.155	2016-12-08	00:00:00	4.869	93.875
12/17/2015	00:00:00	5.796	97.237		02:00:00	5.231	92.873
	02:00:00	6.458	99.62		04:00:00	5.539	92.05
	04:00:00	7.318	100		06:00:00	5.796	92.67
	06:00:00	7.594	100		08:00:00	6.813	89.992
	08:00:00	7.67	100		10:00:00	7.368	90.44
	10:00:00	8.319	100		12:00:00	7.469	95.293
	12:00:00	9.114	100		14:00:00	8.717	92.495
	14:00:00	10.222	100		16:00:00	8.494	92.03
	16:00:00	8.817	100		18:00:00	8.045	94.168
	18:00:00	9.064	100		20:00:00	7.494	100
	20:00:00	9.361	100		22:00:00	7.695	99.287
	22:00:00	9.238	100	2016-12-09	00:00:00	7.116	100
12/18/2016	00:00:00	8.866	100		02:00:00	6.889	100
	02:00:00	8.891	100		04:00:00	6.687	100
	04:00:00	7.895	100		06:00:00	6.914	100
	06:00:00	9.04	100		08:00:00	7.066	100
	08:00:00	9.188	100		10:00:00	8.195	100
	10:00:00	9.534	100		12:00:00	8.543	94.653
	12:00:00	10.883	100		14:00:00	8.543	92.832
	14:00:00	11.2	99.728		16:00:00	8.817	92.394
	16:00:00	10.907	98.502		18:00:00	8.27	97.03
	18:00:00	10.541	95.31		20:00:00	7.77	97.734
	20:00:00	9.558	97.582		22:00:00	7.795	98.8
	22:00:00	10.173	94.402	2016-12-10	00:00:00	8.27	99.669
12/19/2016	00:00:00	8.444	98.267		02:00:00	8.494	100
	02:00:00	8.941	94.405		04:00:00	9.139	100
	04:00:00	9.213	92.036		06:00:00	9.46	100
	06:00:00	9.139	90.503		08:00:00	9.435	100
	08:00:00	9.262	90.173		10:00:00	9.163	100
	10:00:00	9.213	91.19		12:00:00	9.163	100
	12:00:00	9.829	92.143		14:00:00	9.163	100
	14:00:00	10.296	91.389		16:00:00	8.941	100
	16:00:00	9.608	93.363		18:00:00	8.593	100
	18:00:00	8.965	96.172		20:00:00	8.643	100
	20:00:00	9.78	94.273		22:00:00	8.593	100
	22:00:00	10.271	96.298	2016-12-11	00:00:00	8.145	100
12/20/2016	00:00:00	10.443	95.664		02:00:00	7.695	100
	02:00:00	9.903	96.274		04:00:00	7.469	100
	04:00:00	9.336	96.422		06:00:00	7.469	100
	06:00:00	8.618	97.324		08:00:00	7.217	100
	08:00:00	8.469	96.237		10:00:00	6.509	100
	10:00:00	8.568	96.364		12:00:00	6.712	100
	12:00:00	9.78	92.156		14:00:00	6.712	100
	14:00:00	10.1	89.345		16:00:00	6.813	100
	16:00:00	9.805	89.843		18:00:00	6.255	100
	18:00:00	9.509	90.777		20:00:00	5.975	100
	20:00:00	9.287	92.311		22:00:00	6	100
	22:00:00	9.485	92.004	2016-12-12	00:00:00	6.255	100
12/21/2016	00:00:00	9.336	93.267		02:00:00	6.281	100
	02:00:00	9.509	92.368		04:00:00	5.949	100
	04:00:00	9.583	93.459		06:00:00	4.844	100
	06:00:00	9.903	94.888		08:00:00	3.932	100
	08:00:00	9.657	96.559		10:00:00	3.538	100
	10:00:00	9.829	94.184		12:00:00	3.775	100
	12:00:00	10.075	91.95		14:00:00	3.617	100
	14:00:00	9.903	90.308		16:00:00	2.77	100
	16:00:00	8.767	93.144		18:00:00	2.074	100
	18:00:00	9.238	86.705		20:00:00	1.344	100
	20:00:00	8.866	87.766		22:00:00	0.66	100
	22:00:00	8.618	90.474	2016-12-13	00:00:00	-0.143	100
12/22/2016	00:00:00	8.319	96.645		02:00:00	-0.143	100
	02:00:00	9.41	78.618		04:00:00	-0.227	100
	04:00:00	9.139	76.043		06:00:00	0.051	100
	06:00:00	8.817	79.79		08:00:00	0.301	100
	08:00:00	7.795	83.703		10:00:00	0.715	100
	10:00:00	7.318	88.32		12:00:00	1.724	100
	12:00:00	9.114	91.242		14:00:00	2.557	100
	14:00:00	9.312	98.607		16:00:00	3.063	100
	16:00:00	10.443	97.825		18:00:00	3.301	100
	18:00:00	10.443	100		20:00:00	3.433	100
	20:00:00	10.59	100		22:00:00	2.93	100
	22:00:00	10.932	100	2016-12-14	00:00:00	2.717	100
12/23/2016	00:00:00	11.078	100		02:00:00	3.221	100
	02:00:00	11.419	100		04:00:00	3.564	100
	04:00:00	11.783	97.991		06:00:00	4.246	100
	06:00:00	11.929	91.985		08:00:00	4.714	100
	08:00:00	11.977	88.63		10:00:00	4.636	100
	10:00:00	11.321	92.321		12:00:00	5.257	100
	12:00:00	12.34	82.632		14:00:00	5.36	100
	14:00:00	12.437	71.741		16:00:00	4.895	100
	16:00:00	10.736	75.852		18:00:00	3.485	100
	18:00:00	9.361	80.37		20:00:00	3.009	100
	20:00:00	8.543	80.081		22:00:00	2.45	100
	22:00:00	7.167	87.065	2016-12-15	00:00:00	0.439	100
12/24/2016	00:00:00	6.331	90.075		02:00:00	0.051	100
	02:00:00	5.949	91.399		04:00:00	0.163	100
	04:00:00	5.591	92.867		06:00:00	0.439	100
	06:00:00	4.895	95.071		08:00:00	0.88	100
	08:00:00	4.584	96.756		10:00:00	1.507	100
	10:00:00	5.591	94.962		12:00:00	2.664	100
	12:00:00	7.192	91.339		14:00:00	3.485	100
	14:00:00	7.544	90.305		16:00:00	2.53	100
	16:00:00	7.444	92.14		18:00:00	1.805	100
	18:00:00	8.717	90.268		20:00:00	1.643	100
	20:00:00	8.568	92.38		22:00:00	1.67	100
	22:00:00	9.608	91.651	2016-12-16	00:00:00	1.67	100
12/25/2016	00:00:00	10.32	87.439		02:00:00	1.398	100
	02:00:00	10.051	88.473		04:00:00	1.099	100
	04:00:00	8.519	92.52		06:00:00	1.208	100
	06:00:00	7.895	81.011		08:00:00	1.099	100
	08:00:00	6.813	84.606		10:00:00	1.099	100
	10:00:00	7.091	85.797		12:00:00	1.751	100
	12:00:00	7.97	82.257		14:00:00	1.832	100
	14:00:00	8.245	80.257		16:00:00	1.099	100
	16:00:00	7.393	83.16		18:00:00	0.329	100
	18:00:00	6.611	88.145		20:00:00	-0.004	100
	20:00:00	6.636	90.713		22:00:00	-0.395	100
	22:00:00	6.611	93.186	2016-12-17	00:00:00	-0.535	100
12/26/2016	00:00:00	7.015	91.42		02:00:00	-0.732	100
	02:00:00	5.949	99.621		04:00:00	-0.62	100
	04:00:00	9.386	100		06:00:00	-0.339	100
	06:00:00	10.59	100		08:00:00	-0.339	100
	08:00:00	11.005	100		10:00:00	-0.032	100
	10:00:00	11.37	100		12:00:00	0.19	100
	12:00:00	11.759	100		14:00:00	0.329	100
	14:00:00	11.662	100		16:00:00	0.467	100
	16:00:00	12.05	100		18:00:00	0.66	100
	18:00:00	11.832	99.157		20:00:00	0.797	100
	20:00:00	7.419	100		22:00:00	1.153	100
	22:00:00	6.661	100	2016-12-18	00:00:00	1.289	100
12/27/2016	00:00:00	6.661	100		02:00:00	1.561	100
	02:00:00	6.813	100		04:00:00	2.289	100
	04:00:00	9.336	100		06:00:00	3.089	100
	06:00:00	10.026	100		08:00:00	3.512	100
	08:00:00	9.534	100		10:00:00	3.696	100
	10:00:00	10.001	99.862		12:00:00	4.402	100
	12:00:00	10.81	91.88		14:00:00	5.128	100
	14:00:00	10.785	89.646		16:00:00	4.947	100
	16:00:00	10.81	87.215		18:00:00	4.869	100
	18:00:00	10.051	97.892		20:00:00	4.818	100
	20:00:00	8.469	97.581		22:00:00	4.714	100
	22:00:00	7.015	96.191	2016-12-19	00:00:00	4.506	100
12/28/2016	00:00:00	6.128	98.894		02:00:00	4.22	100
	02:00:00	7.419	95.105		04:00:00	4.141	100
	04:00:00	7.167	95.237		06:00:00	3.88	100
	06:00:00	6.914	91.674		08:00:00	3.722	100
	08:00:00	6.712	93.865		10:00:00	3.564	100
	10:00:00	6.026	95.253		12:00:00	3.88	100
	12:00:00	5.847	89.901		14:00:00	4.089	100
	14:00:00	5.231	87.701		16:00:00	3.958	100
	16:00:00	4.662	88.073		18:00:00	4.011	100
	18:00:00	4.921	88.648		20:00:00	3.722	100
	20:00:00	5.385	94.161		22:00:00	3.564	100
	22:00:00	4.688	89.201	2016-12-20	00:00:00	3.354	100
12/29/2016	00:00:00	4.246	91.463		02:00:00	3.301	100
	02:00:00	4.454	90.283		04:00:00	3.142	100
	04:00:00	4.324	88.55		06:00:00	3.036	100
	06:00:00	3.932	91.281		08:00:00	2.717	100
	08:00:00	3.142	89.797		10:00:00	2.45	100
	10:00:00	2.797	90.537		12:00:00	2.557	100
	12:00:00	3.564	86.42		14:00:00	1.208	100
	14:00:00	4.089	87.061		16:00:00	0.852	100
	16:00:00	3.88	88.414		18:00:00	0.852	100
	18:00:00	3.248	87.595		20:00:00	0.989	100
	20:00:00	2.823	88.656		22:00:00	0.825	100
	22:00:00	1.425	92.168	2016-12-21	00:00:00	0.577	100
12/30/2016	00:00:00	0.989	92.152		02:00:00	0.55	100
	02:00:00	0.051	93.615		04:00:00	0.522	100
	04:00:00	0.079	92.793		06:00:00	0.384	100
	06:00:00	-0.676	94.049		08:00:00	-0.004	100
	08:00:00	-0.93	95.281		10:00:00	0.051	100
	10:00:00	-0.902	93.067		12:00:00	0.715	100
	12:00:00	0.163	88.912		14:00:00	1.805	100
	14:00:00	0.962	79.377		16:00:00	1.561	100
	16:00:00	0.605	71.319		18:00:00	0.934	100
	18:00:00	0.135	67.616		20:00:00	0.88	100
	20:00:00	-0.423	66.021		22:00:00	1.017	100
	22:00:00	-1.071	71.388	2016-12-22	00:00:00	1.561	100
12/31/2016	00:00:00	-1.699	77.528		02:00:00	1.859	100
	02:00:00	-1.814	77.685		04:00:00	1.859	100
	04:00:00	-2.073	77.576		06:00:00	1.751	100
	06:00:00	-2.16	77.06		08:00:00	1.67	100
	08:00:00	-2.421	76.006		10:00:00	1.94	100
	10:00:00	-2.015	74.589		12:00:00	2.557	100
	12:00:00	-0.563	67.731		14:00:00	2.956	100
	14:00:00	0.522	65.362		16:00:00	3.036	100
	16:00:00	0.384	67.994		18:00:00	3.142	100
	18:00:00	0.934	81.745		20:00:00	3.38	100
	20:00:00	0.356	96.31		22:00:00	3.512	100
	22:00:00	0.632	97.25	2016-12-23	00:00:00	3.459	100
2016-01-01	00:00:00	0.66	99.87		02:00:00	3.459	100
	02:00:00	1.153	100		04:00:00	3.827	100
	04:00:00	1.48	100		06:00:00	3.958	100
	06:00:00	1.67	100		08:00:00	3.985	100
	08:00:00	1.534	100		10:00:00	4.194	100
	10:00:00	0.412	100		12:00:00	4.714	100
	12:00:00	0.495	100		14:00:00	5.024	100
	14:00:00	0.439	100		16:00:00	4.558	100
	16:00:00	0.135	100		18:00:00	4.298	100
	18:00:00	-0.032	100		20:00:00	3.801	100
	20:00:00	-0.032	100		22:00:00	4.973	100
	22:00:00	0.19	100	2016-12-24	00:00:00	4.194	100
2016-02-01	00:00:00	0.495	100		02:00:00	3.221	100
	02:00:00	0.907	100		04:00:00	2.983	100
	04:00:00	0.687	100		06:00:00	3.67	100
	06:00:00	-0.507	100		08:00:00	4.376	100
	08:00:00	-1.699	100		10:00:00	4.921	100
	10:00:00	-4.682	97.299		12:00:00	5.282	100
	12:00:00	-5.574	95.316		14:00:00	5.437	100
	14:00:00	-5.326	91.733		16:00:00	5.076	100
	16:00:00	-5.388	92.577		18:00:00	3.696	100
	18:00:00	-6.325	89.785		20:00:00	4.584	100
	20:00:00	-6.452	84.893		22:00:00	4.037	100
	22:00:00	-7.251	84.474	2016-12-25	00:00:00	3.406	100
2016-01-03	00:00:00	-7.804	86.348		02:00:00	3.354	100
	02:00:00	-8.331	89.593		04:00:00	3.195	100
	04:00:00	-8.73	88.338		06:00:00	3.195	100
	06:00:00	-8.965	90.211		08:00:00	3.88	100
	08:00:00	-9.371	91.496		10:00:00	4.532	100
	10:00:00	-8.932	92.039		12:00:00	6.051	100
	12:00:00	-7.869	90.264		14:00:00	6.636	100
	14:00:00	-6.994	78.207		16:00:00	7.268	100
	16:00:00	-6.994	75.794		18:00:00	8.344	100
	18:00:00	-7.348	76.54		20:00:00	8.519	100
	20:00:00	-8.697	79.087		22:00:00	8.866	100
	22:00:00	-9.405	84.726	2016-12-26	00:00:00	8.99	100
2016-01-04	00:00:00	-9.747	85.615		02:00:00	9.015	100
	02:00:00	-9.202	89.839		04:00:00	9.089	100
	04:00:00	-9.269	85.784		06:00:00	8.941	100
	06:00:00	-9.168	83.609		08:00:00	8.916	100
	08:00:00	-9.885	89.04		10:00:00	8.319	100
	10:00:00	-8.764	84.052		12:00:00	6.661	100
	12:00:00	-6.738	75.384		14:00:00	6.204	100
	14:00:00	-5.049	74.655		16:00:00	5.462	100
	16:00:00	-4.651	72.633		18:00:00	3.195	100
	18:00:00	-5.141	67.347		20:00:00	3.301	100
	20:00:00	-6.642	65.438		22:00:00	2.903	100
	22:00:00	-7.478	76.46	2016-12-27	00:00:00	3.67	100
2016-01-05	00:00:00	-8.73	78.878		02:00:00	5.179	100
	02:00:00	-8.497	85.783		04:00:00	5.872	100
	04:00:00	-8.463	89.844		06:00:00	5.872	100
	06:00:00	-8.331	84.429		08:00:00	5.385	100
	08:00:00	-9.679	84.658		10:00:00	5.282	100
	10:00:00	-8.831	85.016		12:00:00	5.462	100
	12:00:00	-6.642	78.056		14:00:00	5.591	100
	14:00:00	-5.141	73.296		16:00:00	4.921	100
	16:00:00	-4.197	76.405		18:00:00	4.115	100
	18:00:00	-6.262	82.123		20:00:00	3.827	100
	20:00:00	-6.388	83.394		22:00:00	3.801	100
	22:00:00	-7.058	88.241	2016-12-28	00:00:00	4.037	100
2016-01-06	00:00:00	-8.53	86.141		02:00:00	4.037	100
	02:00:00	-9.371	89.032		04:00:00	3.749	100
	04:00:00	-7.804	89.78		06:00:00	3.354	100
	06:00:00	-6.77	90.724		08:00:00	2.93	100
	08:00:00	-7.348	91.023		10:00:00	3.274	100
	10:00:00	-4.469	80.009		12:00:00	4.973	100
	12:00:00	-3.627	78.503		14:00:00	5.693	100
	14:00:00	-3.568	78.93		16:00:00	5.565	100
	16:00:00	-4.106	80.22		18:00:00	5.257	100
	18:00:00	-3.183	77.513		20:00:00	5.179	100
	20:00:00	-4.651	83.463		22:00:00	4.921	100
	22:00:00	-7.026	91.562	2016-12-29	00:00:00	5.076	100
2016-01-07	00:00:00	-6.483	91.04		02:00:00	5.128	100
	02:00:00	-5.018	88.524		04:00:00	4.973	100
	04:00:00	-7.316	87.106		06:00:00	4.454	100
	06:00:00	-8.73	97.191		08:00:00	3.775	100
	08:00:00	-7.543	98.358		10:00:00	3.827	100
	10:00:00	-8.198	95.783		12:00:00	4.089	100
	12:00:00	-5.823	93.74		14:00:00	3.854	100
	14:00:00	-4.987	92.303		16:00:00	2.877	100
	16:00:00	-4.957	91.4		18:00:00	1.967	100
	18:00:00	-5.049	90.894		20:00:00	1.371	100
	20:00:00	-4.378	89.957		22:00:00	1.099	100
	22:00:00	-4.046	91.232	2016-12-30	00:00:00	0.77	100
2016-01-08	00:00:00	-3.777	93.445		02:00:00	0.715	100
	02:00:00	-3.065	93.063		04:00:00	0.66	100
	04:00:00	-3.33	98.153		06:00:00	0.412	100
	06:00:00	-2.683	98.293		08:00:00	0.079	100
	08:00:00	-2.073	99.59		10:00:00	0.439	100
	10:00:00	0.632	99.532		12:00:00	2.155	100
	12:00:00	2.074	99.712		14:00:00	2.903	100
	14:00:00	1.453	100		16:00:00	2.396	100
	16:00:00	1.262	100		18:00:00	1.18	100
	18:00:00	0.715	100		20:00:00	0.522	100
	20:00:00	1.425	100		22:00:00	0.495	100
	22:00:00	1.18	98.265	2016-12-31	00:00:00	0.825	100
2016-01-09	00:00:00	1.044	96.79		02:00:00	0.246	100
	02:00:00	0.605	98.387		04:00:00	0.384	100
	04:00:00	-0.986	100		06:00:00	0.467	100
	06:00:00	-0.62	100		08:00:00	0.605	100
	08:00:00	-0.451	100		10:00:00	0.77	100
	10:00:00	-0.339	100		12:00:00	0.825	100
	12:00:00	0.495	100		14:00:00	1.017	100
	14:00:00	1.643	98.11		16:00:00	1.425	100
	16:00:00	0.301	99.813		18:00:00	1.913	100
	18:00:00	-0.395	100		20:00:00	2.289	100
	20:00:00	0.55	97.657		22:00:00	2.61	100
	22:00:00	-0.116	98.75	2017-01-01	00:00:00	3.116	100
2016-01-10	00:00:00	-0.789	99.356		02:00:00	3.195	100
	02:00:00	-1.441	99.821		04:00:00	3.354	100
	04:00:00	-1.556	100		06:00:00	3.485	100
	06:00:00	-1.641	100		08:00:00	3.643	100
	08:00:00	-1.071	100		10:00:00	3.801	100
	10:00:00	-0.199	100		12:00:00	3.985	100
	12:00:00	1.126	99.248		14:00:00	4.037	100
	14:00:00	1.317	99.066		16:00:00	3.722	100
	16:00:00	0.522	100		18:00:00	3.564	100
	18:00:00	1.126	100		20:00:00	3.301	100
	20:00:00	1.126	100		22:00:00	3.406	100
	22:00:00	1.153	100	2017-01-02	00:00:00	3.406	100
2016-01-11	00:00:00	0.605	100		02:00:00	3.036	100
	02:00:00	0.218	100		04:00:00	3.036	100
	04:00:00	-0.143	100		06:00:00	2.503	100
	06:00:00	-0.171	100		08:00:00	2.236	100
	08:00:00	-0.423	100		10:00:00	2.047	100
	10:00:00	-0.62	100		12:00:00	2.396	100
	12:00:00	-0.311	100		14:00:00	2.423	100
	14:00:00	-0.116	100		16:00:00	2.236	100
	16:00:00	-0.032	100		18:00:00	1.099	100
	18:00:00	0.079	100		20:00:00	0.218	100
	20:00:00	-0.004	100		22:00:00	-0.367	100
	22:00:00	0.273	100	2017-01-03	00:00:00	-0.507	100
2016-01-12	00:00:00	0.273	100		02:00:00	0.19	100
	02:00:00	0.051	100		04:00:00	0.329	100
	04:00:00	-0.171	100		06:00:00	0.384	100
	06:00:00	-0.004	100		08:00:00	1.507	100
	08:00:00	0.135	100		10:00:00	2.236	100
	10:00:00	0.77	100		12:00:00	2.983	100
	12:00:00	0.962	100		14:00:00	3.749	100
	14:00:00	1.044	100		16:00:00	4.037	100
	16:00:00	0.77	100		18:00:00	4.089	100
	18:00:00	0.66	100		20:00:00	4.999	100
	20:00:00	0.467	100		22:00:00	5.385	100
	22:00:00	0.88	100	2017-01-04	00:00:00	3.195	100
2016-01-13	00:00:00	1.425	100		02:00:00	2.877	100
	02:00:00	1.561	100		04:00:00	2.37	100
	04:00:00	1.534	100		06:00:00	2.823	100
	06:00:00	1.534	100		08:00:00	3.248	100
	08:00:00	0.632	100		10:00:00	2.637	100
	10:00:00	0.246	100		12:00:00	2.557	100
	12:00:00	-0.116	100		14:00:00	2.289	100
	14:00:00	-0.367	100		16:00:00	1.724	100
	16:00:00	-1.641	100		18:00:00	1.289	100
	18:00:00	-1.871	100		20:00:00	0.934	100
	20:00:00	-2.102	100		22:00:00	0.329	100
	22:00:00	-2.16	100	2017-01-05	00:00:00	0.163	100
2016-01-14	00:00:00	-1.384	100		02:00:00	-0.088	100
	02:00:00	-0.873	100		04:00:00	-0.507	100
	04:00:00	-0.004	100		06:00:00	-0.732	100
	06:00:00	0.107	100		08:00:00	-0.817	100
	08:00:00	0.218	100		10:00:00	-0.902	100
	10:00:00	0.962	100		12:00:00	-1.185	100
	12:00:00	1.425	100		14:00:00	-1.498	100
	14:00:00	1.18	100		16:00:00	-2.508	100
	16:00:00	0.852	100		18:00:00	-3.449	100
	18:00:00	0.246	100		20:00:00	-3.33	100
	20:00:00	0.051	100		22:00:00	-3.657	100
	22:00:00	0.024	100	2017-01-06	00:00:00	-3.747	100
2016-01-15	00:00:00	-0.255	100		02:00:00	-3.747	100
	02:00:00	-0.676	100		04:00:00	-3.479	100
	04:00:00	-0.591	100		06:00:00	-3.212	100
	06:00:00	-0.395	100		08:00:00	-3.153	100
	08:00:00	-0.255	100		10:00:00	-2.83	100
	10:00:00	-0.62	100		12:00:00	-2.479	100
	12:00:00	-0.339	100		14:00:00	-2.131	100
	14:00:00	-0.116	100		16:00:00	-1.958	100
	16:00:00	-0.227	100		18:00:00	-2.947	100
	18:00:00	-0.116	100		20:00:00	-4.106	100
	20:00:00	-0.116	100		22:00:00	-4.865	100
	22:00:00	-0.93	100	2017-01-07	00:00:00	-5.357	100
2016-01-16	00:00:00	-1.756	100		02:00:00	-5.449	100
	02:00:00	-1.986	100		04:00:00	-5.079	100
	04:00:00	-2.276	100		06:00:00	-4.926	100
	06:00:00	-2.683	100		08:00:00	-4.651	100
	08:00:00	-3.271	100		10:00:00	-4.197	100
	10:00:00	-2.218	100		12:00:00	-4.227	100
	12:00:00	-1.1	100		14:00:00	-3.39	100
	14:00:00	-0.283	100		16:00:00	-2.683	100
	16:00:00	-0.395	100		18:00:00	-2.305	100
	18:00:00	-0.845	100		20:00:00	-1.699	100
	20:00:00	-1.128	100		22:00:00	-1.128	100
	22:00:00	-1.213	100	2017-01-08	00:00:00	-0.732	100
2016-01-17	00:00:00	-1.157	100		02:00:00	-0.704	100
	02:00:00	-1.299	100		04:00:00	-0.873	100
	04:00:00	-1.727	100		06:00:00	-1.299	100
	06:00:00	-1.299	100		08:00:00	-1.356	100
	08:00:00	-2.102	100		10:00:00	-1.128	100
	10:00:00	-1.986	100		12:00:00	-0.789	100
	12:00:00	-0.93	100		14:00:00	-0.76	100
	14:00:00	-0.451	100		16:00:00	-0.902	100
	16:00:00	-1.242	100		18:00:00	-1.527	100
	18:00:00	-1.929	100		20:00:00	-1.929	100
	20:00:00	-2.392	99.799		22:00:00	-2.16	100
	22:00:00	-3.419	98.826	2017-01-09	00:00:00	-1.986	100
2016-01-18	00:00:00	-2.918	99.042		02:00:00	-1.929	100
	02:00:00	-3.39	100		04:00:00	-1.756	100
	04:00:00	-3.538	100		06:00:00	-1.242	100
	06:00:00	-4.895	100		08:00:00	-1.015	100
	08:00:00	-7.251	97.804		10:00:00	-0.958	100
	10:00:00	-6.042	98.34		12:00:00	-0.143	100
	12:00:00	-4.408	98.307		14:00:00	0.051	100
	14:00:00	-3.153	96.704		16:00:00	-0.06	100
	16:00:00	-3.717	97.248		18:00:00	-0.704	100
	18:00:00	-4.016	98.467		20:00:00	-1.1	100
	20:00:00	-3.687	99.581		22:00:00	-0.902	100
	22:00:00	-3.926	99.095	2017-01-10	00:00:00	-0.958	100
2016-01-19	00:00:00	-6.105	99.238		02:00:00	-1.556	100
	02:00:00	-6.199	99.529		04:00:00	-1.699	100
	04:00:00	-6.738	99.233		06:00:00	-1.613	100
	06:00:00	-6.073	98.445		08:00:00	-1.384	100
	08:00:00	-5.295	95.98		10:00:00	-1.584	100
	10:00:00	-4.682	90.411		12:00:00	-1.556	100
	12:00:00	-3.419	86.564		14:00:00	-1.071	100
	14:00:00	-2.566	81.831		16:00:00	-1.128	100
	16:00:00	-2.537	78.515		18:00:00	-2.334	100
	18:00:00	-3.124	87.383		20:00:00	-2.537	100
	20:00:00	-3.035	91.525		22:00:00	-2.8	100
	22:00:00	-2.859	94.962	2017-01-11	00:00:00	-2.976	100
2016-01-20	00:00:00	-2.566	98.28		02:00:00	-2.771	100
	02:00:00	-2.363	98.713		04:00:00	-2.742	100
	04:00:00	-2.625	98.777		06:00:00	-2.918	100
	06:00:00	-2.625	94.598		08:00:00	-2.859	100
	08:00:00	-2.392	90.477		10:00:00	-2.479	100
	10:00:00	-1.871	88.717		12:00:00	-2.712	100
	12:00:00	-0.676	86.949		14:00:00	-2.508	100
	14:00:00	-1.157	82.238		16:00:00	-0.958	100
	16:00:00	-1.242	86.582		18:00:00	0.107	100
	18:00:00	-1.9	89.524		20:00:00	0.605	100
	20:00:00	-1.584	90.688		22:00:00	1.262	100
	22:00:00	-1.157	89.914	2017-01-12	00:00:00	2.074	100
2016-01-21	00:00:00	-0.902	88.068		02:00:00	2.101	100
	02:00:00	-4.167	95.003		04:00:00	1.913	100
	04:00:00	-4.682	94.149		06:00:00	1.724	100
	06:00:00	-4.439	91.031		08:00:00	1.425	100
	08:00:00	-7.155	97.281		10:00:00	1.425	100
	10:00:00	-3.212	96.097		12:00:00	1.507	100
	12:00:00	-0.676	88.35		14:00:00	2.45	100
	14:00:00	-0.507	84.436		16:00:00	1.751	100
	16:00:00	-1.584	90.099		18:00:00	1.099	100
	18:00:00	-4.137	94.014		20:00:00	1.017	100
	20:00:00	-6.042	96.885		22:00:00	0.825	100
	22:00:00	-7.09	98.674	2017-01-13	00:00:00	0.715	100
2016-01-22	00:00:00	-7.478	97.692		02:00:00	0.467	100
	02:00:00	-7.381	100		04:00:00	0.632	100
	04:00:00	-7.575	99.756		06:00:00	0.467	100
	06:00:00	-8.231	99.018		08:00:00	0.384	100
	08:00:00	-7.935	99.151		10:00:00	0.273	100
	10:00:00	-6.802	99.624		12:00:00	0.439	100
	12:00:00	-4.651	99.321		14:00:00	1.071	100
	14:00:00	-2.654	94.804		16:00:00	1.371	100
	16:00:00	-3.627	90.056		18:00:00	1.425	100
	18:00:00	-4.987	90.982		20:00:00	0.907	100
	20:00:00	-5.079	88.606		22:00:00	0.412	100
	22:00:00	-5.326	89.369	2017-01-14	00:00:00	-0.395	100
2016-01-23	00:00:00	-5.916	89.53		02:00:00	-0.507	100
	02:00:00	-5.574	87.892		04:00:00	-0.732	100
	04:00:00	-5.326	87.245		06:00:00	-0.958	100
	06:00:00	-4.957	85.908		08:00:00	-1.1	100
	08:00:00	-5.018	94.671		10:00:00	-1.185	100
	10:00:00	-4.348	97.487		12:00:00	-0.395	100
	12:00:00	-3.39	97.411		14:00:00	0.218	100
	14:00:00	-2.421	95.441		16:00:00	0.163	100
	16:00:00	-1.871	97.633		18:00:00	-0.032	100
	18:00:00	-1.157	98.921		20:00:00	-0.116	100
	20:00:00	-0.227	100		22:00:00	-0.283	100
	22:00:00	1.017	100	2017-01-15	00:00:00	-0.817	100
2016-01-24	00:00:00	2.209	100		02:00:00	-0.451	100
	02:00:00	2.343	100		04:00:00	-0.255	100
	04:00:00	1.398	100		06:00:00	-0.171	100
	06:00:00	1.48	100		08:00:00	-0.116	100
	08:00:00	1.751	100		10:00:00	-0.004	100
	10:00:00	1.778	100		12:00:00	0.107	100
	12:00:00	2.557	100		14:00:00	0.051	100
	14:00:00	2.69	100		16:00:00	-0.032	100
	16:00:00	2.903	100		18:00:00	-0.227	100
	18:00:00	1.967	100		20:00:00	-0.479	100
	20:00:00	2.074	100		22:00:00	-0.845	100
	22:00:00	2.557	100	2017-01-16	00:00:00	-1.185	100
2016-01-25	00:00:00	2.85	100		02:00:00	-1.327	100
	02:00:00	2.877	100		04:00:00	-1.527	100
	04:00:00	2.85	100		06:00:00	-1.47	100
	06:00:00	5.024	100		08:00:00	-1.613	100
	08:00:00	6.051	100		10:00:00	-1.299	100
	10:00:00	6.535	100		12:00:00	-0.591	100
	12:00:00	6.965	100		14:00:00	-0.227	100
	14:00:00	5.128	100		16:00:00	-0.283	100
	16:00:00	5.205	100		18:00:00	-1.071	100
	18:00:00	6.23	100		20:00:00	-1.498	100
	20:00:00	5.179	100		22:00:00	-2.45	100
	22:00:00	5.514	100	2017-01-17	00:00:00	-2.8	100
2016-01-26	00:00:00	5.437	100		02:00:00	-2.859	100
	02:00:00	6.051	100		04:00:00	-1.814	100
	04:00:00	5.488	100		06:00:00	-1.299	100
	06:00:00	5.102	100		08:00:00	-1.185	100
	08:00:00	5.076	100		10:00:00	-1.498	100
	10:00:00	7.217	100		12:00:00	-0.199	100
	12:00:00	7.142	100		14:00:00	0.218	100
	14:00:00	6.026	100		16:00:00	-0.116	100
	16:00:00	5.231	100		18:00:00	-0.451	100
	18:00:00	5.334	100		20:00:00	-0.704	100
	20:00:00	6.23	100		22:00:00	-1.413	100
	22:00:00	6.535	99.763	2017-01-18	00:00:00	-1.871	100
2016-01-27	00:00:00	6.611	99.274		02:00:00	-2.102	100
	02:00:00	6.458	100		04:00:00	-2.334	100
	04:00:00	6.535	97.835		06:00:00	-2.044	100
	06:00:00	6.408	99.848		08:00:00	-1.814	100
	08:00:00	7.192	99.096		10:00:00	-1.413	100
	10:00:00	7.293	100		12:00:00	-0.732	100
	12:00:00	7.268	100		14:00:00	-0.451	100
	14:00:00	7.569	100		16:00:00	-0.732	100
	16:00:00	8.12	99.994		18:00:00	-1.071	100
	18:00:00	8.295	97.632		20:00:00	-1.299	100
	20:00:00	8.295	98.003		22:00:00	-1.498	100
	22:00:00	8.841	93.392	2017-01-19	00:00:00	-1.498	100
2016-01-28	00:00:00	8.792	91.928		02:00:00	-1.527	100
	02:00:00	8.319	95.346		04:00:00	-1.441	100
	04:00:00	8.643	100		06:00:00	-1.356	100
	06:00:00	6.484	96.442		08:00:00	-1.413	100
	08:00:00	5.924	95.894		10:00:00	-1.015	100
	10:00:00	6.179	87.523		12:00:00	-0.62	100
	12:00:00	6.661	77.699		14:00:00	-0.171	100
	14:00:00	7.116	72.04		16:00:00	-0.116	100
	16:00:00	6.281	74.955		18:00:00	-0.06	100
	18:00:00	4.999	79.217		20:00:00	0.107	100
	20:00:00	4.194	84.741		22:00:00	0.163	100
	22:00:00	3.036	89.164	2017-01-20	00:00:00	0.273	100
2016-01-29	00:00:00	2.289	91.851		02:00:00	0.273	100
	02:00:00	2.744	90.022		04:00:00	0.439	100
	04:00:00	2.503	90.086		06:00:00	0.66	100
	06:00:00	2.956	87.038		08:00:00	0.77	100
	08:00:00	3.142	89.822		10:00:00	1.344	100
	10:00:00	3.88	90.086		12:00:00	2.717	100
	12:00:00	4.869	89.958		14:00:00	3.591	100
	14:00:00	5.745	91.65		16:00:00	3.142	100
	16:00:00	6.661	88.955		18:00:00	2.637	100
	18:00:00	6.737	93.118		20:00:00	2.047	100
	20:00:00	7.167	92.903		22:00:00	1.317	100
	22:00:00	6.889	94.463	2017-01-21	00:00:00	1.615	100
2016-01-30	00:00:00	7.594	95.052		02:00:00	1.588	100
	02:00:00	8.095	91.34		04:00:00	1.886	100
	04:00:00	7.82	92.365		06:00:00	1.643	100
	06:00:00	8.17	91.155		08:00:00	1.235	100
	08:00:00	7.995	90.24		10:00:00	1.371	100
	10:00:00	7.645	92.851		12:00:00	1.724	100
	12:00:00	7.469	93.965		14:00:00	2.343	100
	14:00:00	6.864	99.15		16:00:00	2.423	100
	16:00:00	5.642	98.709		18:00:00	2.128	100
	18:00:00	4.818	100		20:00:00	1.778	100
	20:00:00	3.406	100		22:00:00	1.643	100
	22:00:00	3.009	100	2017-01-22	00:00:00	1.588	100
2016-01-31	00:00:00	2.423	97.971		02:00:00	1.534	100
	02:00:00	2.53	95.751		04:00:00	1.425	100
	04:00:00	2.262	94.751		06:00:00	1.317	100
	06:00:00	2.423	94.354		08:00:00	1.262	100
	08:00:00	2.503	95.207		10:00:00	1.153	100
	10:00:00	3.116	91.719		12:00:00	1.099	100
	12:00:00	4.141	87.791		14:00:00	1.48	100
	14:00:00	4.454	85.761		16:00:00	0.77	100
	16:00:00	2.93	94.196		18:00:00	-0.171	100
	18:00:00	2.61	95.7		20:00:00	-0.591	100
	20:00:00	3.036	98.312		22:00:00	-0.563	100
	22:00:00	3.036	100	2017-01-23	00:00:00	-0.676	100
2016-02-01	00:00:00	2.637	100		02:00:00	-0.732	100
	02:00:00	2.93	100		04:00:00	-0.676	100
	04:00:00	2.423	100		06:00:00	-0.789	100
	06:00:00	1.967	100		08:00:00	-0.845	100
	08:00:00	1.208	100		10:00:00	-0.732	100
	10:00:00	2.53	100		12:00:00	-0.563	100
	12:00:00	3.775	100		14:00:00	-0.171	100
	14:00:00	4.376	100		16:00:00	-0.171	100
	16:00:00	5.77	100		18:00:00	-0.199	100
	18:00:00	8.469	100		20:00:00	-0.199	100
	20:00:00	8.22	100		22:00:00	-0.032	100
	22:00:00	8.717	100	01/24/2017	00:00:00	0.051	100
2016-02-02	00:00:00	8.469	96.287		02:00:00	0.051	100
	02:00:00	8.494	87.883		04:00:00	0.107	100
	04:00:00	7.87	88.404		06:00:00	0.107	100
	06:00:00	8.22	80.601		08:00:00	0.273	100
	08:00:00	7.67	80.72		10:00:00	0.356	100
	10:00:00	8.095	76.81		12:00:00	0.742	100
	12:00:00	8.618	73.284		14:00:00	0.88	100
	14:00:00	8.02	69.9		16:00:00	0.934	100
	16:00:00	7.82	74.036		18:00:00	0.88	100
	18:00:00	7.318	71.023		20:00:00	0.962	100
	20:00:00	6.255	76.637		22:00:00	0.797	100
	22:00:00	6.306	73.562	2017-01-25	00:00:00	1.099	100
2016-02-03	00:00:00	6.585	76.218		02:00:00	1.534	100
	02:00:00	5.796	87.042		04:00:00	1.507	100
	04:00:00	6.153	83.899		06:00:00	1.425	100
	06:00:00	5.924	75.317		08:00:00	1.371	100
	08:00:00	4.714	84.214		10:00:00	1.67	100
	10:00:00	5.642	78.931		12:00:00	2.37	100
	12:00:00	5.872	74.843		14:00:00	2.182	100
	14:00:00	5.616	77.986		16:00:00	1.561	100
	16:00:00	4.662	88.38		18:00:00	0.852	100
	18:00:00	3.854	96.163		20:00:00	0.163	100
	20:00:00	3.906	93.742		22:00:00	-0.004	100
	22:00:00	3.801	90.242	2017-01-26	00:00:00	-0.255	100
2016-02-04	00:00:00	3.221	90.395		02:00:00	-0.143	100
	02:00:00	2.85	89.873		04:00:00	-0.06	100
	04:00:00	2.182	92.021		06:00:00	0.079	100
	06:00:00	2.343	92.064		08:00:00	0.246	100
	08:00:00	2.664	91.152		10:00:00	0.66	100
	10:00:00	3.354	89.27		12:00:00	1.534	100
	12:00:00	4.168	84.864		14:00:00	2.343	100
	14:00:00	4.272	81.255		16:00:00	2.074	100
	16:00:00	4.141	83.245		18:00:00	0.163	100
	18:00:00	3.248	88.636		20:00:00	-0.395	100
	20:00:00	2.182	93.109		22:00:00	-0.676	100
	22:00:00	1.588	95.928	2017-01-27	00:00:00	-0.62	100
2016-02-05	00:00:00	1.425	95.35		02:00:00	-0.732	100
	02:00:00	1.425	94.23		04:00:00	-0.845	100
	04:00:00	0.467	99.248		06:00:00	-0.93	100
	06:00:00	0.88	99.58		08:00:00	-1.213	100
	08:00:00	0.384	98.798		10:00:00	-0.676	100
	10:00:00	1.371	97.794		12:00:00	0.301	100
	12:00:00	2.717	96.386		14:00:00	0.715	100
	14:00:00	3.801	93.689		16:00:00	0.77	100
	16:00:00	4.089	93.766		18:00:00	-0.227	100
	18:00:00	3.722	97.005		20:00:00	-0.535	100
	20:00:00	3.512	100		22:00:00	-0.817	100
	22:00:00	4.22	100	2017-01-28	00:00:00	-1.071	100
2016-02-06	00:00:00	4.895	100		02:00:00	-1.47	100
	02:00:00	5.565	100		04:00:00	-1.9	100
	04:00:00	5.975	100		06:00:00	-2.334	100
	06:00:00	6.56	100		08:00:00	-2.596	100
	08:00:00	6.585	100		10:00:00	-1.756	100
	10:00:00	6.889	97.343		12:00:00	-0.479	100
	12:00:00	7.87	94.247		14:00:00	0.051	100
	14:00:00	7.995	92.714		16:00:00	-0.032	100
	16:00:00	8.17	90.335		18:00:00	-1.128	100
	18:00:00	6.458	96.386		20:00:00	-1.756	100
	20:00:00	6.484	94.704		22:00:00	-2.305	100
	22:00:00	5.076	96.646	2017-01-29	00:00:00	-2.976	100
2016-02-07	00:00:00	5.488	94.86		02:00:00	-3.094	100
	02:00:00	5.076	94.774		04:00:00	-2.947	100
	04:00:00	4.636	94.135		06:00:00	-2.712	100
	06:00:00	4.454	93.267		08:00:00	-1.756	100
	08:00:00	4.999	87.747		10:00:00	-0.395	100
	10:00:00	6.484	83.635		12:00:00	0.632	100
	12:00:00	8.593	78.74		14:00:00	0.825	100
	14:00:00	10.516	73.051		16:00:00	0.825	100
	16:00:00	10.149	73.453		18:00:00	0.77	100
	18:00:00	9.386	75.572		20:00:00	0.962	100
	20:00:00	8.095	84.645		22:00:00	0.632	100
	22:00:00	6.458	93.798	2017-01-30	00:00:00	1.344	100
2016-02-08	00:00:00	6.813	90.197		02:00:00	1.235	100
	02:00:00	5.282	91.681		04:00:00	0.439	100
	04:00:00	5.231	88.137		06:00:00	0.163	100
	06:00:00	4.818	87.881		08:00:00	0.522	100
	08:00:00	5.796	83.658		10:00:00	0.742	100
	10:00:00	6.611	82.715		12:00:00	0.825	100
	12:00:00	7.217	84.438		14:00:00	0.797	100
	14:00:00	8.419	79.892		16:00:00	0.687	100
	16:00:00	8.095	84.829		18:00:00	0.715	100
	18:00:00	7.645	87.675		20:00:00	0.55	100
	20:00:00	7.87	80.872		22:00:00	0.467	100
	22:00:00	5.949	85.289	2017-01-31	00:00:00	0.384	100
2016-02-09	00:00:00	6.813	81.222		02:00:00	0.273	100
	02:00:00	7.419	79.859		04:00:00	0.218	100
	04:00:00	6.408	89.583		06:00:00	0.135	100
	06:00:00	6.458	86.997		08:00:00	0.107	100
	08:00:00	6.357	90.234		10:00:00	0.356	100
	10:00:00	7.142	79.69		12:00:00	1.398	100
	12:00:00	7.895	70.884		14:00:00	1.425	100
	14:00:00	8.369	70.163		16:00:00	0.55	100
	16:00:00	7.318	76.918		18:00:00	0.273	100
	18:00:00	6.509	83.457		20:00:00	0.218	100
	20:00:00	5.282	94.656		22:00:00	0.384	100
	22:00:00	5.745	100	2017-02-01	00:00:00	0.329	100
2016-02-10	00:00:00	6.889	97.047		02:00:00	0.329	100
	02:00:00	6.153	93.341		04:00:00	0.329	100
	04:00:00	2.744	96.878		06:00:00	-0.032	100
	06:00:00	3.38	97.079		08:00:00	-0.423	100
	08:00:00	3.696	94.648		10:00:00	-0.227	100
	10:00:00	4.246	91.513		12:00:00	0.384	100
	12:00:00	4.48	85.638		14:00:00	0.742	100
	14:00:00	4.895	78.124		16:00:00	0.439	100
	16:00:00	5.488	79.806		18:00:00	-0.283	100
	18:00:00	3.854	87.821		20:00:00	-0.143	100
	20:00:00	4.246	89.395		22:00:00	-0.199	100
	22:00:00	3.433	94.356	2017-02-02	00:00:00	-0.283	100
2016-02-11	00:00:00	2.77	97.176		02:00:00	-0.395	100
	02:00:00	3.009	99.265		04:00:00	-0.535	100
	04:00:00	3.327	98.394		06:00:00	-0.76	100
	06:00:00	3.301	100		08:00:00	-1.128	100
	08:00:00	3.301	100		10:00:00	-1.071	100
	10:00:00	4.324	100		12:00:00	-0.171	100
	12:00:00	5.514	95.189		14:00:00	-0.032	100
	14:00:00	4.402	100		16:00:00	-0.255	100
	16:00:00	4.089	100		18:00:00	-1.128	100
	18:00:00	3.036	100		20:00:00	-1.128	100
	20:00:00	3.617	100		22:00:00	-1.015	100
	22:00:00	3.301	100	2017-02-03	00:00:00	-0.845	100
2016-02-12	00:00:00	3.195	100		02:00:00	-0.62	100
	02:00:00	3.274	100		04:00:00	-0.423	100
	04:00:00	2.983	100		06:00:00	-0.311	100
	06:00:00	2.877	100		08:00:00	-0.199	100
	08:00:00	2.396	100		10:00:00	-0.004	100
	10:00:00	2.37	100		12:00:00	0.301	100
	12:00:00	3.643	96.032		14:00:00	0.384	100
	14:00:00	3.722	94.803		16:00:00	0.329	100
	16:00:00	2.823	99.594		18:00:00	0.273	100
	18:00:00	2.37	98.843		20:00:00	0.329	100
	20:00:00	1.534	100		22:00:00	0.522	100
	22:00:00	1.751	100	2017-02-04	00:00:00	0.989	100
2016-02-13	00:00:00	0.907	100		02:00:00	1.262	100
	02:00:00	-0.451	100		04:00:00	1.48	100
	04:00:00	0.715	100		06:00:00	1.48	100
	06:00:00	1.67	100		08:00:00	1.425	100
	08:00:00	1.48	100		10:00:00	1.507	100
	10:00:00	2.477	100		12:00:00	1.805	100
	12:00:00	4.037	99.51		14:00:00	2.101	100
	14:00:00	3.617	99.869		16:00:00	1.913	100
	16:00:00	3.195	100		18:00:00	1.48	100
	18:00:00	2.53	100		20:00:00	1.208	100
	20:00:00	2.956	100		22:00:00	0.907	100
	22:00:00	0.989	100	2017-02-05	00:00:00	0.742	100
2016-02-14	00:00:00	0.88	100		02:00:00	0.797	100
	02:00:00	0.605	100		04:00:00	0.55	100
	04:00:00	1.344	100		06:00:00	0.66	100
	06:00:00	2.101	99.957		08:00:00	0.852	100
	08:00:00	2.797	100		10:00:00	1.044	100
	10:00:00	2.77	99.148		12:00:00	1.398	100
	12:00:00	3.168	96.899		14:00:00	1.643	100
	14:00:00	3.406	98.127		16:00:00	0.989	100
	16:00:00	3.063	100		18:00:00	0.605	100
	18:00:00	2.983	100		20:00:00	0.522	100
	20:00:00	2.903	100		22:00:00	0.55	100
	22:00:00	2.823	100	2017-02-06	00:00:00	0.273	100
2016-02-15	00:00:00	3.036	100		02:00:00	-0.171	100
	02:00:00	3.089	100		04:00:00	-0.227	100
	04:00:00	2.877	100		06:00:00	0.079	100
	06:00:00	2.557	100		08:00:00	-0.116	100
	08:00:00	2.236	100		10:00:00	-0.143	100
	10:00:00	1.967	100		12:00:00	0.301	100
	12:00:00	1.643	100		14:00:00	0.77	100
	14:00:00	1.778	100		16:00:00	1.588	100
	16:00:00	1.534	100		18:00:00	1.153	100
	18:00:00	1.344	100		20:00:00	1.044	100
	20:00:00	1.126	100		22:00:00	0.825	100
	22:00:00	0.962	100	2017-02-07	00:00:00	0.439	100
2016-02-16	00:00:00	0.797	100		02:00:00	0.051	100
	02:00:00	0.825	98.116		04:00:00	0.079	100
	04:00:00	0.632	96.987		06:00:00	-0.06	100
	06:00:00	-0.116	96.873		08:00:00	-0.283	100
	08:00:00	-0.732	98.147		10:00:00	-0.507	100
	10:00:00	0.715	94.209		12:00:00	-0.648	100
	12:00:00	2.074	88.468		14:00:00	-0.873	100
	14:00:00	3.036	84.025		16:00:00	-1.015	100
	16:00:00	2.77	81.726		18:00:00	-1.299	100
	18:00:00	0.412	90.022		20:00:00	-1.958	100
	20:00:00	-0.648	92.745		22:00:00	-2.276	100
	22:00:00	-0.93	92.719	2017-02-08	00:00:00	-2.976	100
2016-02-17	00:00:00	-1.613	92.997		02:00:00	-2.918	100
	02:00:00	-2.392	95.402		04:00:00	-3.153	100
	04:00:00	-2.247	97.196		06:00:00	-3.33	100
	06:00:00	-1.441	98.322		08:00:00	-3.687	100
	08:00:00	-1.128	95.777		10:00:00	-3.598	100
	10:00:00	0.522	92.225		12:00:00	-3.212	100
	12:00:00	1.48	80.227		14:00:00	-3.035	100
	14:00:00	2.557	77.056		16:00:00	-3.006	100
	16:00:00	2.262	86.46		18:00:00	-3.508	100
	18:00:00	2.128	87.596		20:00:00	-3.568	100
	20:00:00	1.832	85.537		22:00:00	-3.479	100
	22:00:00	0.495	100	2017-02-09	00:00:00	-3.538	100
2016-02-18	00:00:00	0.329	100		02:00:00	-3.627	100
	02:00:00	0.301	100		04:00:00	-3.807	100
	04:00:00	0.19	100		06:00:00	-3.896	100
	06:00:00	0.329	100		08:00:00	-4.167	100
	08:00:00	0.439	100		10:00:00	-4.016	100
	10:00:00	0.88	100		12:00:00	-2.771	100
	12:00:00	1.425	99.192		14:00:00	-2.537	100
	14:00:00	1.886	95.671		16:00:00	-2.8	100
	16:00:00	2.744	89.141		18:00:00	-3.807	100
	18:00:00	1.534	95.865		20:00:00	-3.717	100
	20:00:00	1.67	97.254		22:00:00	-4.287	100
	22:00:00	1.126	99.154	2017-02-10	00:00:00	-4.137	100
2016-02-19	00:00:00	1.344	98.168		02:00:00	-3.866	100
	02:00:00	1.18	99.501		04:00:00	-3.896	100
	04:00:00	0.577	100		06:00:00	-4.046	100
	06:00:00	0.356	100		08:00:00	-4.926	100
	08:00:00	-0.367	100		10:00:00	-3.956	100
	10:00:00	0.77	100		12:00:00	-2.421	100
	12:00:00	2.396	99.995		14:00:00	-1.871	100
	14:00:00	4.115	90.07		16:00:00	-1.043	100
	16:00:00	5.154	74.121		18:00:00	-1.756	100
	18:00:00	3.036	89.038		20:00:00	-1.756	100
	20:00:00	2.877	91.357		22:00:00	-2.131	100
	22:00:00	2.717	88.705	2017-02-11	00:00:00	-1.958	100
2016-02-20	00:00:00	2.343	93.497		02:00:00	-2.305	100
	02:00:00	1.643	94.436		04:00:00	-2.683	100
	04:00:00	1.967	93.691		06:00:00	-2.918	100
	06:00:00	1.208	96.161		08:00:00	-2.918	100
	08:00:00	1.453	91.83		10:00:00	-2.392	100
	10:00:00	2.69	86.513		12:00:00	-1.185	100
	12:00:00	2.93	94.638		14:00:00	-1.47	100
	14:00:00	3.906	93.964		16:00:00	-1.299	100
	16:00:00	4.558	95.325		18:00:00	-1.527	100
	18:00:00	4.558	100		20:00:00	-1.785	100
	20:00:00	4.298	100		22:00:00	-2.131	99.899
	22:00:00	4.48	100	2017-02-12	00:00:00	-2.16	100
2016-02-21	00:00:00	4.454	100		02:00:00	-2.16	100
	02:00:00	4.376	100		04:00:00	-2.044	100
	04:00:00	4.532	100		06:00:00	-2.073	100
	06:00:00	4.947	100		08:00:00	-2.102	100
	08:00:00	4.766	98.268		10:00:00	-1.641	100
	10:00:00	6.535	92.132		12:00:00	-1.015	100
	12:00:00	7.318	85.93		14:00:00	-1.043	100
	14:00:00	6.864	87.536		16:00:00	-1.498	100
	16:00:00	4.792	99.63		18:00:00	-1.871	100
	18:00:00	5.257	100		20:00:00	-1.986	100
	20:00:00	5.591	100		22:00:00	-2.976	100
	22:00:00	6.484	100	2017-02-13	00:00:00	-3.777	100
2016-02-22	00:00:00	9.064	100		02:00:00	-4.348	100
	02:00:00	6.864	100		04:00:00	-5.11	100
	04:00:00	5.282	100		06:00:00	-5.326	100
	06:00:00	4.921	100		08:00:00	-5.574	100
	08:00:00	5.205	100		10:00:00	-4.046	100
	10:00:00	4.48	94.415		12:00:00	-3.301	100
	12:00:00	5.282	86.942		14:00:00	-2.976	100
	14:00:00	5.847	83.25		16:00:00	-3.271	100
	16:00:00	5.745	83.305		18:00:00	-3.479	100
	18:00:00	5.437	84.542		20:00:00	-3.39	100
	20:00:00	4.506	92.408		22:00:00	-3.39	100
	22:00:00	4.298	92.078	2017-02-14	00:00:00	-3.301	100
2016-02-23	00:00:00	4.61	89.055		02:00:00	-3.508	100
	02:00:00	4.584	90.341		04:00:00	-3.747	100
	04:00:00	3.88	93.933		06:00:00	-3.807	100
	06:00:00	3.301	95.865		08:00:00	-3.926	100
	08:00:00	3.036	97.637		10:00:00	-3.687	100
	10:00:00	4.999	91.003		12:00:00	-2.305	100
	12:00:00	5.898	86.109		14:00:00	-0.479	100
	14:00:00	6.56	79.213		16:00:00	0.934	100
	16:00:00	6.661	74.952		18:00:00	-1.015	100
	18:00:00	5.334	81.471		20:00:00	-1.641	100
	20:00:00	4.792	85.48		22:00:00	-1.929	100
	22:00:00	4.35	88.531	2017-02-15	00:00:00	-2.16	100
2016-02-24	00:00:00	4.115	87.273		02:00:00	-2.16	100
	02:00:00	3.617	88.399		04:00:00	-2.276	100
	04:00:00	3.195	89.734		06:00:00	-2.508	100
	06:00:00	3.063	89.07		08:00:00	-2.16	100
	08:00:00	2.956	88.411		10:00:00	-0.76	100
	10:00:00	3.827	82.231		12:00:00	0.412	100
	12:00:00	5.282	74.639		14:00:00	2.236	99.663
	14:00:00	4.714	71.894		16:00:00	7.293	100
	16:00:00	4.35	73.192		18:00:00	4.141	98.914
	18:00:00	2.717	88.806		20:00:00	0.66	99.635
	20:00:00	1.588	93.197		22:00:00	-0.676	100
	22:00:00	1.425	96.053	2017-02-16	00:00:00	-0.563	100
2016-02-25	00:00:00	1.017	95.48		02:00:00	-0.958	100
	02:00:00	0.495	97.403		04:00:00	-1.356	100
	04:00:00	0.77	97.049		06:00:00	-1.441	100
	06:00:00	0.577	95.987		08:00:00	-1.071	100
	08:00:00	0.66	94.898		10:00:00	0.632	100
	10:00:00	1.289	92.724		12:00:00	3.722	100
	12:00:00	1.913	86.908		14:00:00	6.281	100
	14:00:00	2.343	87.116		16:00:00	6.077	100
	16:00:00	2.797	84.537		18:00:00	3.932	100
	18:00:00	2.209	90.285		20:00:00	3.564	100
	20:00:00	1.643	92.25		22:00:00	2.128	100
	22:00:00	0.797	93.328	2017-02-17	00:00:00	2.262	100
2016-02-26	00:00:00	1.425	96.8		02:00:00	2.503	100
	02:00:00	1.289	100		04:00:00	3.406	100
	04:00:00	1.886	99.396		06:00:00	2.503	100
	06:00:00	2.074	97.126		08:00:00	2.316	100
	08:00:00	1.994	98.401		10:00:00	2.61	100
	10:00:00	3.459	91.909		12:00:00	3.512	100
	12:00:00	5.437	80.034		14:00:00	4.48	100
	14:00:00	4.999	78.093		16:00:00	3.775	100
	16:00:00	3.643	89.014		18:00:00	3.195	100
	18:00:00	2.343	89.618		20:00:00	2.182	100
	20:00:00	1.425	91.476		22:00:00	2.021	100
	22:00:00	0.356	94.136	2017-02-18	00:00:00	2.021	100
2016-02-27	00:00:00	-0.255	97.715		02:00:00	1.859	100
	02:00:00	-1.015	99.619		04:00:00	2.503	100
	04:00:00	-1.213	99.678		06:00:00	2.77	100
	06:00:00	-1.527	99.306		08:00:00	2.664	100
	08:00:00	-0.704	97.635		10:00:00	2.744	100
	10:00:00	1.425	93.937		12:00:00	2.85	100
	12:00:00	4.141	81.883		14:00:00	3.089	100
	14:00:00	4.973	68.618		16:00:00	3.142	100
	16:00:00	3.722	88.298		18:00:00	2.53	100
	18:00:00	2.074	94.161		20:00:00	1.886	100
	20:00:00	1.859	96.97		22:00:00	1.994	100
	22:00:00	1.94	93.831	2017-02-19	00:00:00	2.021	100
2016-02-28	00:00:00	2.047	97.022		02:00:00	2.128	100
	02:00:00	1.208	99.13		04:00:00	2.074	100
	04:00:00	0.825	100		06:00:00	2.316	100
	06:00:00	0.412	100		08:00:00	2.423	100
	08:00:00	0.934	100		10:00:00	2.717	100
	10:00:00	2.209	97.694		12:00:00	3.854	100
	12:00:00	4.246	90.86		14:00:00	3.617	100
	14:00:00	4.584	86.463		16:00:00	3.617	100
	16:00:00	4.376	87.951		18:00:00	3.406	100
	18:00:00	2.262	95.872		20:00:00	3.827	100
	20:00:00	1.534	99.081		22:00:00	3.617	100
	22:00:00	1.48	99.398	2017-02-20	00:00:00	3.38	100
2016-02-29	00:00:00	0.825	96.561		02:00:00	3.827	100
	02:00:00	0.439	97.1		04:00:00	4.246	100
	04:00:00	0.218	98.372		06:00:00	4.037	100
	06:00:00	0.163	98.995		08:00:00	4.454	100
	08:00:00	1.697	93.029		10:00:00	5.257	100
	10:00:00	2.717	83.12		12:00:00	5.693	100
	12:00:00	3.354	79.463		14:00:00	6.306	100
	14:00:00	3.67	75.926		16:00:00	6.712	100
	16:00:00	2.93	86.802		18:00:00	7.041	100
	18:00:00	1.994	88.069		20:00:00	7.92	100
	20:00:00	2.45	83.628		22:00:00	7.845	100
	22:00:00	2.557	83.886	2017-02-21	00:00:00	6.763	100
2016-03-01	00:00:00	2.182	86.057		02:00:00	5.898	100
	02:00:00	1.805	85.684		04:00:00	5.334	100
	04:00:00	1.832	83.533		06:00:00	5.616	100
	06:00:00	2.128	84.042		08:00:00	5.488	100
	08:00:00	2.289	82.812		10:00:00	6.026	100
	10:00:00	2.584	81.918		12:00:00	6.585	100
	12:00:00	3.089	77.678		14:00:00	6.611	100
	14:00:00	3.985	74.533		16:00:00	7.318	100
	16:00:00	2.289	80.699		18:00:00	5.385	100
	18:00:00	1.208	85.463		20:00:00	4.61	100
	20:00:00	0.495	91.134		22:00:00	4.115	100
	22:00:00	0.439	93.476	2017-02-22	00:00:00	3.142	100
2016-03-02	00:00:00	1.017	88.779		02:00:00	3.433	100
	02:00:00	0.218	98.466		04:00:00	3.801	100
	04:00:00	0.742	96.658		06:00:00	4.636	100
	06:00:00	1.371	97.506		08:00:00	6.788	100
	08:00:00	2.047	99.656		10:00:00	7.695	100
	10:00:00	3.036	99.702		12:00:00	7.519	100
	12:00:00	4.063	99.614		14:00:00	6.99	100
	14:00:00	5.847	94.135		16:00:00	6.331	100
	16:00:00	7.469	85.861		18:00:00	4.999	100
	18:00:00	4.766	96.316		20:00:00	4.74	100
	20:00:00	3.67	91.263		22:00:00	4.766	100
	22:00:00	2.503	93.687	2017-02-23	00:00:00	4.792	100
2016-03-03	00:00:00	1.967	98.202		02:00:00	4.714	100
	02:00:00	0.495	100		04:00:00	5.024	100
	04:00:00	0.66	100		06:00:00	5.076	100
	06:00:00	0.577	100		08:00:00	5.076	100
	08:00:00	1.18	100		10:00:00	5.488	100
	10:00:00	2.903	99.33		12:00:00	6.051	100
	12:00:00	4.428	94.648		14:00:00	5.385	100
	14:00:00	4.011	96.06		16:00:00	3.512	100
	16:00:00	3.512	95.58		18:00:00	4.74	100
	18:00:00	2.557	100		20:00:00	5.411	100
	20:00:00	1.94	100		22:00:00	5.282	100
	22:00:00	1.317	100	2017-02-24	00:00:00	5.076	100
2016-03-04	00:00:00	0.989	100		02:00:00	4.61	100
	02:00:00	0.77	100		04:00:00	4.402	100
	04:00:00	-0.171	100		06:00:00	3.168	100
	06:00:00	-0.704	100		08:00:00	1.344	100
	08:00:00	0.301	100		10:00:00	1.344	100
	10:00:00	0.384	100		12:00:00	2.423	100
	12:00:00	1.099	100		14:00:00	3.538	100
	14:00:00	3.958	94.226		16:00:00	5.411	100
	16:00:00	1.859	97.211		18:00:00	1.859	100
	18:00:00	3.195	99.318		20:00:00	1.208	100
	20:00:00	2.396	100		22:00:00	0.934	100
	22:00:00	3.142	94.253	2017-02-25	00:00:00	0.797	100
2016-03-05	00:00:00	3.116	93.11		02:00:00	1.48	100
	02:00:00	3.036	92.494		04:00:00	1.18	100
	04:00:00	3.036	92.494		06:00:00	1.044	100
	06:00:00	2.823	94.535		08:00:00	1.153	100
	08:00:00	2.877	94.819		10:00:00	2.074	100
	10:00:00	3.67	94.272		12:00:00	3.67	100
	12:00:00	4.869	87.458		14:00:00	4.194	100
	14:00:00	4.194	94.437		16:00:00	3.932	100
	16:00:00	4.818	89.844		18:00:00	3.459	100
	18:00:00	4.324	90.88		20:00:00	3.063	100
	20:00:00	3.327	98.274		22:00:00	3.089	100
	22:00:00	3.063	100	2017-02-26	00:00:00	3.459	100
2016-03-06	00:00:00	2.956	100		02:00:00	4.011	100
	02:00:00	3.116	100		04:00:00	4.35	100
	04:00:00	3.089	100		06:00:00	4.584	100
	06:00:00	3.116	100		08:00:00	4.999	100
	08:00:00	3.142	100		10:00:00	5.437	100
	10:00:00	3.749	100		12:00:00	5.872	100
	12:00:00	3.142	100		14:00:00	6.306	100
	14:00:00	3.063	100		16:00:00	6.611	100
	16:00:00	2.236	100		18:00:00	6.382	100
	18:00:00	2.343	100		20:00:00	6.306	100
	20:00:00	2.69	100		22:00:00	6.611	100
	22:00:00	3.116	100	2017-02-27	00:00:00	6.712	100
2016-03-07	00:00:00	3.009	100		02:00:00	6.99	100
	02:00:00	2.503	100		04:00:00	7.041	100
	04:00:00	1.778	100		06:00:00	6.813	100
	06:00:00	1.099	100		08:00:00	6.914	100
	08:00:00	1.67	100		10:00:00	7.594	100
	10:00:00	2.717	99.037		12:00:00	9.558	100
	12:00:00	3.327	95.53		14:00:00	10.32	94.11
	14:00:00	3.564	91.686		16:00:00	10.296	94.51
	16:00:00	4.48	86.772		18:00:00	8.817	93.664
	18:00:00	2.557	93.825		20:00:00	7.519	95.805
	20:00:00	1.371	97.65		22:00:00	6.914	95.866
	22:00:00	0.77	98.719	2017-02-28	00:00:00	6.535	98.055
2016-03-08	00:00:00	-0.088	100		02:00:00	7.192	97.377
	02:00:00	0.163	100		04:00:00	7.645	94.238
	04:00:00	-0.116	100		06:00:00	7.469	93.361
	06:00:00	-0.563	100		08:00:00	7.268	93.434
	08:00:00	0.632	100		10:00:00	6.357	91.707
	10:00:00	3.195	93.478		12:00:00	6.687	87.673
	12:00:00	5.796	77.405		14:00:00	7.544	84.383
	14:00:00	7.268	68.266		16:00:00	8.469	74.913
	16:00:00	6.99	65.637		18:00:00	6.153	79.766
	18:00:00	4.895	79.94		20:00:00	5.668	85.222
	20:00:00	4.037	87.79		22:00:00	5.179	86.969
	22:00:00	3.274	87.881	2017-03-01	00:00:00	4.063	90.259
2016-03-09	00:00:00	2.584	88.216		02:00:00	3.591	93.286
	02:00:00	2.209	89.684		04:00:00	3.354	95.39
	04:00:00	0.522	94.715		06:00:00	3.406	97.014
	06:00:00	-0.032	96.585		08:00:00	3.089	96.05
	08:00:00	1.262	94.089		10:00:00	4.428	93.757
	10:00:00	5.437	80.805		12:00:00	5.437	92.977
	12:00:00	7.745	65.801		14:00:00	6.179	85.005
	14:00:00	7.82	63.839		16:00:00	6.255	82.501
	16:00:00	4.869	86.429		18:00:00	5.024	86.622
	18:00:00	3.696	94.599		20:00:00	3.88	91.769
	20:00:00	3.617	96.196		22:00:00	3.301	95.62
	22:00:00	3.248	98.131	2017-03-02	00:00:00	2.61	97.373
2016-03-10	00:00:00	2.956	100		02:00:00	1.751	98.021
	02:00:00	2.61	100		04:00:00	1.724	98.849
	04:00:00	3.221	100		06:00:00	1.994	99.355
	06:00:00	3.327	100		08:00:00	2.37	100
	08:00:00	3.67	100		10:00:00	3.722	100
	10:00:00	4.141	99.732		12:00:00	4.35	100
	12:00:00	6.306	92.048		14:00:00	6.306	97.771
	14:00:00	6.509	90.12		16:00:00	5.872	95.186
	16:00:00	5.128	93.794		18:00:00	4.558	96.406
	18:00:00	3.485	96.428		20:00:00	3.406	98.898
	20:00:00	3.354	96.464		22:00:00	3.591	99.958
	22:00:00	3.512	92.62	2017-03-03	00:00:00	3.985	98.532
2016-03-11	00:00:00	3.116	89.941		02:00:00	3.564	98.895
	02:00:00	2.717	89.462		04:00:00	3.722	97.369
	04:00:00	2.77	93.512		06:00:00	3.089	99.335
	06:00:00	2.61	93.026		08:00:00	3.459	99.297
	08:00:00	3.089	93.202		10:00:00	4.792	97.155
	10:00:00	3.906	88.624		12:00:00	7.242	86.407
	12:00:00	4.532	85.986		14:00:00	8.916	76.189
	14:00:00	3.459	90.104		16:00:00	9.04	72.534
	16:00:00	3.089	91.313		18:00:00	7.293	80.046
	18:00:00	3.301	94.517		20:00:00	5.565	85.38
	20:00:00	2.85	90.826		22:00:00	4.35	90.307
	22:00:00	2.182	89.652	2017-03-04	00:00:00	3.722	91.477
2016-03-12	00:00:00	1.751	92.945		02:00:00	4.141	93.879
	02:00:00	1.643	94.485		04:00:00	4.115	94.959
	04:00:00	1.643	93.26		06:00:00	3.512	99.36
	06:00:00	1.344	94.086		08:00:00	3.301	100
	08:00:00	1.67	94.541		10:00:00	5.076	100
	10:00:00	2.637	91.544		12:00:00	7.167	100
	12:00:00	4.272	83.485		14:00:00	7.82	100
	14:00:00	5.565	77.786		16:00:00	8.394	100
	16:00:00	4.089	84.897		18:00:00	5.385	98.831
	18:00:00	2.236	92.58		20:00:00	3.827	99.498
	20:00:00	1.126	99.485		22:00:00	3.538	100
	22:00:00	0.852	97.168	2017-03-05	00:00:00	3.749	100
2016-03-13	00:00:00	-0.255	100		02:00:00	3.354	100
	02:00:00	0.522	100		04:00:00	3.617	100
	04:00:00	1.099	98.908		06:00:00	3.617	100
	06:00:00	1.017	95.674		08:00:00	3.854	100
	08:00:00	1.967	93.912		10:00:00	6.535	100
	10:00:00	3.221	84.017		12:00:00	7.695	100
	12:00:00	3.854	81.081		14:00:00	8.22	100
	14:00:00	4.141	81.962		16:00:00	7.945	98.67
	16:00:00	3.617	82.392		18:00:00	7.167	100
	18:00:00	1.967	89.221		20:00:00	6.153	100
	20:00:00	0.77	91.749		22:00:00	5.231	100
	22:00:00	0.66	94.023	2017-03-06	00:00:00	4.662	100
2016-03-14	00:00:00	0.495	96.348		02:00:00	4.194	100
	02:00:00	0.051	98.892		04:00:00	3.722	100
	04:00:00	0.218	97.134		06:00:00	3.485	100
	06:00:00	0.051	97.087		08:00:00	3.354	100
	08:00:00	0.715	98.371		10:00:00	3.88	100
	10:00:00	2.396	96.249		12:00:00	4.246	100
	12:00:00	4.246	93.808		14:00:00	4.428	100
	14:00:00	4.584	93.6		16:00:00	3.985	100
	16:00:00	4.037	95.675		18:00:00	3.485	100
	18:00:00	3.696	97.192		20:00:00	3.036	100
	20:00:00	3.538	99.56		22:00:00	2.53	100
	22:00:00	3.827	100	2017-03-07	00:00:00	2.236	100
2016-03-15	00:00:00	3.749	100		02:00:00	2.128	100
	02:00:00	3.722	100		04:00:00	1.967	100
	04:00:00	3.775	100		06:00:00	1.697	100
	06:00:00	4.246	100		08:00:00	1.534	100
	08:00:00	5.102	97.973		10:00:00	1.778	100
	10:00:00	6.281	87.393		12:00:00	2.717	100
	12:00:00	5.437	88.24		14:00:00	2.503	100
	14:00:00	4.74	84.663		16:00:00	1.751	100
	16:00:00	4.714	88.699		18:00:00	1.832	100
	18:00:00	3.775	93.136		20:00:00	0.907	100
	20:00:00	3.617	94.725		22:00:00	0.88	100
	22:00:00	3.88	95.337	2017-03-08	00:00:00	0.742	98.759
2016-03-16	00:00:00	3.354	97.048		02:00:00	0.66	96.851
	02:00:00	3.327	98.491		04:00:00	0.77	98.125
	04:00:00	3.643	94.486		06:00:00	0.77	98.386
	06:00:00	2.983	94.161		08:00:00	1.262	100
	08:00:00	5.924	85.881		10:00:00	2.61	92.283
	10:00:00	5.334	89.339		12:00:00	4.141	84.858
	12:00:00	6.281	81.447		14:00:00	5.745	84.249
	14:00:00	6.661	78.293		16:00:00	6.128	89.564
	16:00:00	5.616	78.738		18:00:00	6.102	90.78
	18:00:00	3.854	87.745		20:00:00	6.255	91.63
	20:00:00	3.036	92.618		22:00:00	5.693	96.102
	22:00:00	2.343	97.008	2017-03-09	00:00:00	4.818	100
2016-03-17	00:00:00	1.371	96.713		02:00:00	4.141	100
	02:00:00	1.453	96.084		04:00:00	4.089	100
	04:00:00	0.66	98.545		06:00:00	3.985	100
	06:00:00	0.439	99.854		08:00:00	4.168	100
	08:00:00	3.142	90.826		10:00:00	4.766	100
	10:00:00	6.636	80.328		12:00:00	5.36	100
	12:00:00	10.001	66.065		14:00:00	6.102	100
	14:00:00	9.78	65.623		16:00:00	7.091	96.855
	16:00:00	11.029	51.452		18:00:00	6.357	97.147
	18:00:00	7.695	65.878		20:00:00	5.437	98.359
	20:00:00	6.408	75.227		22:00:00	4.48	99.227
	22:00:00	5.539	80.562	2017-03-10	00:00:00	4.869	100
2016-03-18	00:00:00	4.766	95.529		02:00:00	4.584	100
	02:00:00	4.115	99.388		04:00:00	4.402	100
	04:00:00	4.141	98.962		06:00:00	4.636	100
	06:00:00	4.22	99.827		08:00:00	4.973	100
	08:00:00	4.454	97.208		10:00:00	6.712	98.741
	10:00:00	4.402	96.608		12:00:00	7.293	88.443
	12:00:00	4.636	96.231		14:00:00	8.195	83.08
	14:00:00	4.506	95.778		16:00:00	10.443	70.478
	16:00:00	5.024	90.858		18:00:00	6.889	82.488
	18:00:00	4.402	92.43		20:00:00	5.05	89.877
	20:00:00	2.983	96.143		22:00:00	4.194	93.446
	22:00:00	1.967	98.823	2017-03-11	00:00:00	3.485	95.107
2016-03-19	00:00:00	3.089	99.383		02:00:00	2.956	96.695
	02:00:00	2.61	100		04:00:00	2.93	98.45
	04:00:00	2.316	100		06:00:00	3.089	99.431
	06:00:00	2.316	100		08:00:00	3.591	100
	08:00:00	3.116	100		10:00:00	4.818	100
	10:00:00	4.714	93.585		12:00:00	6.458	96.163
	12:00:00	8.22	78.089		14:00:00	8.145	87.329
	14:00:00	10.001	65.519		16:00:00	7.419	83.007
	16:00:00	7.343	83.624		18:00:00	3.801	90.443
	18:00:00	5.642	86.358		20:00:00	2.823	96.973
	20:00:00	5.437	82.866		22:00:00	2.262	98.045
	22:00:00	5.616	85.782	2017-03-12	00:00:00	1.588	97.759
2016-03-20	00:00:00	4.844	90.256		02:00:00	1.317	98.137
	02:00:00	3.801	95.169		04:00:00	1.371	98.939
	04:00:00	4.558	96.063		06:00:00	1.48	99.493
	06:00:00	4.766	90.185		08:00:00	2.77	98.237
	08:00:00	4.818	90.148		10:00:00	4.194	89.736
	10:00:00	5.231	90.126		12:00:00	5.024	89.439
	12:00:00	6.306	81.904		14:00:00	4.947	84.842
	14:00:00	5.898	84.311		16:00:00	4.376	82.463
	16:00:00	6.102	80.636		18:00:00	2.423	91.165
	18:00:00	5.514	84.769		20:00:00	2.021	95.538
	20:00:00	3.722	95.54		22:00:00	2.155	97.703
	22:00:00	3.67	94.469	2017-03-13	00:00:00	2.128	98.295
2016-03-21	00:00:00	2.983	95.631		02:00:00	0.989	97.47
	02:00:00	2.557	98.8		04:00:00	0.384	98.181
	04:00:00	3.67	98.467		06:00:00	0.273	98.767
	06:00:00	4.454	97.208		08:00:00	0.605	99.902
	08:00:00	4.766	98.704		10:00:00	3.801	97.852
	10:00:00	5.898	94.722		12:00:00	6.763	76.528
	12:00:00	6.839	87.271		14:00:00	7.82	69.637
	14:00:00	7.318	83.724		16:00:00	7.217	69.325
	16:00:00	7.318	83.935		18:00:00	6.306	78.081
	18:00:00	7.015	85.282		20:00:00	5.179	84.22
	20:00:00	5.36	97.435		22:00:00	3.538	89.771
	22:00:00	5.565	98.395	2017-03-14	00:00:00	2.77	92.424
2016-03-22	00:00:00	5.488	97.642		02:00:00	2.396	94.469
	02:00:00	5.076	97.356		04:00:00	2.209	94.834
	04:00:00	5.257	97.895		06:00:00	2.877	97.109
	06:00:00	5.154	97.304		08:00:00	3.722	99.18
	08:00:00	5.024	100		10:00:00	4.402	100
	10:00:00	5.975	97.213		12:00:00	6.331	97.803
	12:00:00	8.568	89.328		14:00:00	8.668	90.307
	14:00:00	8.99	79.07		16:00:00	9.287	87.032
	16:00:00	6.204	92.274		18:00:00	8.866	87.139
	18:00:00	5.591	96.099		20:00:00	9.509	89.95
	20:00:00	5.231	98.544		22:00:00	9.805	91.418
	22:00:00	4.011	100	2017-03-15	00:00:00	8.17	97.845
2016-03-23	00:00:00	3.089	100		02:00:00	7.242	94.957
	02:00:00	3.932	100		04:00:00	6.661	94.302
	04:00:00	4.246	100		06:00:00	5.745	92.757
	06:00:00	4.792	100		08:00:00	6.026	90.303
	08:00:00	4.947	96.513		10:00:00	7.72	83.765
	10:00:00	6.128	88.771		12:00:00	9.386	73.411
	12:00:00	6.965	80		14:00:00	10.149	66.034
	14:00:00	7.217	82.775		16:00:00	12.34	55.784
	16:00:00	7.268	78.425		18:00:00	8.344	68.779
	18:00:00	6.281	90.113		20:00:00	6.636	76.881
	20:00:00	4.61	95.093		22:00:00	5.898	81.625
	22:00:00	4.818	96.281	2017-03-16	00:00:00	5.205	85.423
2016-03-24	00:00:00	4.063	98.916		02:00:00	4.584	86.385
	02:00:00	4.115	100		04:00:00	4.272	89.68
	04:00:00	3.433	99.29		06:00:00	4.688	92.205
	06:00:00	2.557	98.944		08:00:00	4.947	93.821
	08:00:00	5.05	90.915		10:00:00	7.343	89.613
	10:00:00	5.898	78.96		12:00:00	9.262	81.989
	12:00:00	6.382	72.061		14:00:00	10.932	76.528
	14:00:00	7.116	71.707		16:00:00	11.175	74.859
	16:00:00	6.687	77.028		18:00:00	9.558	80.927
	18:00:00	6.458	83.682		20:00:00	7.87	88.352
	20:00:00	4.999	88.054		22:00:00	7.67	87.889
	22:00:00	4.714	88.903	2017-03-17	00:00:00	6.889	87.335
2016-03-25	00:00:00	5.179	85.339		02:00:00	6.585	84.473
	02:00:00	5.076	88.891		04:00:00	6.077	85.059
	04:00:00	4.584	93.898		06:00:00	6.433	88.256
	06:00:00	4.766	96.928		08:00:00	6.99	91.363
	08:00:00	5.539	98.339		10:00:00	6.99	98.011
	10:00:00	6.94	93.272		12:00:00	7.82	80.727
	12:00:00	7.116	96.243		14:00:00	8.841	71.321
	14:00:00	7.318	96.025		16:00:00	7.594	79.144
	16:00:00	7.343	99.383		18:00:00	5.898	84.39
	18:00:00	7.544	96.831		20:00:00	5.539	87.623
	20:00:00	6.965	100		22:00:00	4.662	98.917
	22:00:00	7.116	100	2017-03-18	00:00:00	4.869	99.796
2016-03-26	00:00:00	7.619	100		02:00:00	4.973	100
	02:00:00	5.565	95.821		04:00:00	4.714	99.992
	04:00:00	4.141	94.867		06:00:00	3.643	100
	06:00:00	3.354	99.578		08:00:00	2.877	100
	08:00:00	5.385	92.713		10:00:00	3.932	100
	10:00:00	6.763	89.57		12:00:00	6.611	100
	12:00:00	9.977	77.209		14:00:00	4.636	100
	14:00:00	10.956	71.819		16:00:00	5.539	100
	16:00:00	11.613	60.611		18:00:00	4.141	100
	18:00:00	7.116	93.369		20:00:00	3.009	100
	20:00:00	6.484	88.936		22:00:00	2.69	100
	22:00:00	6.306	86.103	2017-03-19	00:00:00	2.209	100
2016-03-27	00:00:00	6.23	87.432		02:00:00	1.643	100
	02:00:00	6.839	85.214		04:00:00	1.48	100
	04:00:00	6.914	85.415		06:00:00	1.099	100
	06:00:00	6.077	86.826		08:00:00	1.886	100
	08:00:00	7.594	81.078		10:00:00	3.591	100
	10:00:00	10.247	69.222		12:00:00	4.428	100
	12:00:00	12.389	61.446		14:00:00	4.037	100
	14:00:00	13.642	58.832		16:00:00	2.37	100
	16:00:00	12.243	70.682		18:00:00	1.697	100
	18:00:00	8.145	93.083		20:00:00	1.994	100
	20:00:00	7.695	94.276		22:00:00	3.116	100
	22:00:00	6.433	98.712	2017-03-20	00:00:00	5.437	100
2016-03-28	00:00:00	5.565	100		02:00:00	7.015	100
	02:00:00	4.636	100		04:00:00	6.611	100
	04:00:00	4.246	100		06:00:00	6.255	100
	06:00:00	4.141	100		08:00:00	6.408	100
	08:00:00	7.393	92.381		10:00:00	7.318	100
	10:00:00	10.81	77.632		12:00:00	8.941	100
	12:00:00	13.329	61.809		14:00:00	8.742	100
	14:00:00	14.17	56.724		16:00:00	9.114	100
	16:00:00	13.594	54.431		18:00:00	9.361	100
	18:00:00	13.185	54.916		20:00:00	9.262	100
	20:00:00	11.759	64.673		22:00:00	9.139	100
	22:00:00	9.928	83.479	2017-03-21	00:00:00	9.064	100
2016-03-29	00:00:00	9.608	84.311		02:00:00	8.494	100
	02:00:00	7.569	93.034		04:00:00	7.419	100
	04:00:00	6.051	95.78		06:00:00	6.23	100
	06:00:00	6.408	95.033		08:00:00	6.611	100
	08:00:00	6.813	93.44		10:00:00	7.519	100
	10:00:00	7.519	93.349		12:00:00	8.916	93.183
	12:00:00	8.742	90.248		14:00:00	10.051	84.68
	14:00:00	6.712	97.982		16:00:00	7.619	97.939
	16:00:00	8.941	82.532		18:00:00	5.847	100
	18:00:00	8.245	83.357		20:00:00	5.179	100
	20:00:00	6.357	96.16		22:00:00	4.063	100
	22:00:00	5.668	99.831	2017-03-22	00:00:00	3.406	97.91
2016-03-30	00:00:00	5.565	99.705		02:00:00	2.717	99.061
	02:00:00	5.257	99.279		04:00:00	2.37	99.702
	04:00:00	4.35	98.684		06:00:00	2.155	99.687
	06:00:00	3.512	100		08:00:00	3.221	99.325
	08:00:00	4.194	97.889		10:00:00	5.668	94.436
	10:00:00	5.282	99.335		12:00:00	8.12	84.334
	12:00:00	8.668	91.487		14:00:00	9.829	81.311
	14:00:00	10.712	69.679		16:00:00	14.05	68.415
	16:00:00	11.127	63.488		18:00:00	9.386	79.943
	18:00:00	7.77	81.598		20:00:00	6.051	87.078
	20:00:00	6.535	90.84		22:00:00	4.869	92.027
	22:00:00	5.898	91.285	2017-03-23	00:00:00	4.194	94.091
2016-03-31	00:00:00	5.102	92.939		02:00:00	3.564	95.399
	02:00:00	4.792	93.257		04:00:00	3.591	97.187
	04:00:00	5.179	92.859		06:00:00	3.827	97.98
	06:00:00	4.973	94.225		08:00:00	5.154	98.959
	08:00:00	5.77	92.965		10:00:00	6.281	97.47
	10:00:00	7.569	83.36		12:00:00	7.192	92.632
	12:00:00	8.17	77.017		14:00:00	7.015	92.181
	14:00:00	8.767	63.918		16:00:00	6.889	90.981
	16:00:00	10.051	64.605		18:00:00	6.179	92.166
	18:00:00	7.945	73.647		20:00:00	5.616	93.075
	20:00:00	6.408	81.715		22:00:00	5.308	92.266
	22:00:00	6.051	85.261	2017-03-24	00:00:00	4.298	91.953
2016-04-01	00:00:00	5.591	77.469		02:00:00	3.67	92.363
	02:00:00	4.818	79.39		04:00:00	3.301	93.63
	04:00:00	4.35	81.721		06:00:00	3.301	94.419
	06:00:00	2.69	88.597		08:00:00	4.688	93.329
	08:00:00	5.076	84.717		10:00:00	6.458	86.374
	10:00:00	6.94	68.401		12:00:00	7.293	78.619
	12:00:00	8.568	51.59		14:00:00	8.618	64.295
	14:00:00	9.361	52.968		16:00:00	11.394	57.405
	16:00:00	9.706	58.355		18:00:00	7.419	74.889
	18:00:00	8.444	57.152		20:00:00	5.334	87.161
	20:00:00	5.796	59.713		22:00:00	4.324	88.906
	22:00:00	4.089	81.135	2017-03-25	00:00:00	4.089	84.949
2016-04-02	00:00:00	3.274	83.926		02:00:00	4.584	84.027
	02:00:00	3.142	90.299		04:00:00	4.402	88.646
	04:00:00	2.69	84.408		06:00:00	3.906	90.37
	06:00:00	2.93	84.077		08:00:00	4.35	93.189
	08:00:00	6.179	72.297		10:00:00	6.255	90.717
	10:00:00	10.222	57.816		12:00:00	8.419	83.875
	12:00:00	13.257	42.544		14:00:00	9.854	79.639
	14:00:00	14.194	39.062		16:00:00	10.638	77.129
	16:00:00	14.505	37.01		18:00:00	8.319	83.692
	18:00:00	12.968	40.266		20:00:00	6.611	88.763
	20:00:00	9.336	60.647		22:00:00	5.385	91.909
	22:00:00	7.72	66.31	2017-03-26	00:00:00	4.869	92.553
2016-04-03	00:00:00	7.393	69.864		02:00:00	4.35	92.491
	02:00:00	6.281	69.734		04:00:00	3.38	94.956
	04:00:00	6.179	71.161		06:00:00	3.036	96.571
	06:00:00	5.975	74.345		08:00:00	4.947	98.416
	08:00:00	9.015	69.583		10:00:00	7.242	93.1
	10:00:00	10.712	68.513		12:00:00	9.903	84.379
	12:00:00	11.321	79.114		14:00:00	11.346	77.085
	14:00:00	11.297	80.228		16:00:00	13.016	68.081
	16:00:00	10.614	84.812		18:00:00	8.841	80.551
	18:00:00	9.903	88.359		20:00:00	6.56	88.004
	20:00:00	10.149	87.135		22:00:00	5.36	94.03
	22:00:00	9.015	93.386	2017-03-27	00:00:00	4.999	92.612
2016-04-04	00:00:00	8.99	92.515		02:00:00	4.428	95.388
	02:00:00	8.916	93.842		04:00:00	3.696	96.73
	04:00:00	9.139	90.09		06:00:00	3.512	97.722
	06:00:00	8.841	93.468		08:00:00	5.128	97.541
	08:00:00	10.541	89.689		10:00:00	8.841	92.349
	10:00:00	12.558	82.356		12:00:00	11.783	77.977
	12:00:00	12.775	79.813		14:00:00	13.93	68.22
	14:00:00	11.443	83.667		16:00:00	15.27	63.878
	16:00:00	10.345	86.286		18:00:00	11.71	73.234
	18:00:00	10.1	88.642		20:00:00	9.287	77.473
	20:00:00	8.469	96.087		22:00:00	8.02	83.358
	22:00:00	8.965	95.444	2017-03-28	00:00:00	7.217	86.818
2016-04-05	00:00:00	8.717	94.295		02:00:00	6.458	90.871
	02:00:00	10.198	97.232		04:00:00	5.591	94.042
	04:00:00	9.608	99.875		06:00:00	4.844	95.797
	06:00:00	9.386	99.517		08:00:00	6.535	96.653
	08:00:00	10.418	93.192		10:00:00	9.756	86.013
	10:00:00	12.509	85.95		12:00:00	12.316	70.781
	12:00:00	11.053	83.739		14:00:00	14.122	68.919
	14:00:00	12.243	79.286		16:00:00	16.749	64.87
	16:00:00	12.098	79.529		18:00:00	12.147	73.91
	18:00:00	9.312	88.604		20:00:00	7.594	88.388
	20:00:00	8.817	97.179		22:00:00	7.167	93.734
	22:00:00	8.841	99.757	2017-03-29	00:00:00	6.763	96.221
2016-04-06	00:00:00	8.965	97.941		02:00:00	6.813	94.443
	02:00:00	8.916	96.258		04:00:00	6.23	90.151
	04:00:00	8.618	92.036		06:00:00	6.357	89.417
	06:00:00	8.519	92.011		08:00:00	7.695	96.027
	08:00:00	9.064	89.684		10:00:00	9.287	98.55
	10:00:00	10.051	85.661		12:00:00	10.394	100
	12:00:00	11.419	76.63
	14:00:00	12.268	64.733
	16:00:00	12.678	62.789
	18:00:00	12.025	65.301
	20:00:00	10.712	72.333
	22:00:00	11.248	69.013
2016-04-07	00:00:00	10.59	72.814
	02:00:00	10.001	84.721
	04:00:00	8.519	82.888
	06:00:00	7.066	84.218
	08:00:00	8.494	80.474
	10:00:00	9.829	73.221
	12:00:00	11.467	60.793
	14:00:00	11.977	58.27
	16:00:00	11.613	58.748
	18:00:00	10.541	63.474
	20:00:00	7.469	76.323
	22:00:00	6.813	84.632
2016-04-08	00:00:00	5.693	86.939
	02:00:00	5.949	84.506
	04:00:00	5.949	86.847
	06:00:00	5.179	89.045
	08:00:00	7.192	84.274
	10:00:00	8.941	77.754
	12:00:00	9.262	77.659
	14:00:00	10.001	69.46
	16:00:00	11.565	66.606
	18:00:00	10.001	70.647
	20:00:00	8.469	82.93
	22:00:00	7.945	84.767
2016-04-09	00:00:00	7.015	88.09
	02:00:00	5.745	90.993
	04:00:00	5.231	94.468
	06:00:00	4.766	98.51
	08:00:00	7.469	90.261
	10:00:00	9.558	77.75
	12:00:00	11.394	67.61
	14:00:00	10.883	76.021
	16:00:00	9.064	84.237
	18:00:00	7.72	84.319
	20:00:00	7.192	86.629
	22:00:00	6.737	86.259
2016-04-10	00:00:00	6.813	83.237
	02:00:00	6.965	88.026
	04:00:00	6.839	88.819
	06:00:00	6.788	87.258
	08:00:00	7.995	84.357
	10:00:00	8.045	85.028
	12:00:00	8.045	85.212
	14:00:00	8.319	83.931
	16:00:00	8.17	82.808
	18:00:00	7.594	84.579
	20:00:00	6.281	89.091
	22:00:00	6.357	90.845
2016-04-11	00:00:00	6.204	92.122
	02:00:00	6.153	94.067
	04:00:00	6.077	96.922
	06:00:00	6.281	96.855
	08:00:00	9.485	87.394
	10:00:00	8.344	88.106
	12:00:00	8.27	88.088
	14:00:00	8.17	90.078
	16:00:00	8.494	86.133
	18:00:00	7.594	85.63
	20:00:00	7.469	86.957
	22:00:00	7.192	89.781
2016-04-12	00:00:00	7.242	91.224
	02:00:00	7.318	90.274
	04:00:00	6.99	91.871
	06:00:00	6.965	93.631
	08:00:00	8.643	89.372
	10:00:00	9.015	89.516
	12:00:00	10.785	83.73
	14:00:00	9.336	88.48
	16:00:00	8.668	89.817
	18:00:00	7.895	90.086
	20:00:00	6.687	99.198
	22:00:00	6.839	99.192
2016-04-13	00:00:00	6.813	99.769
	02:00:00	6.99	98.673
	04:00:00	6.813	100
	06:00:00	7.142	100
	08:00:00	7.795	98.628
	10:00:00	9.312	93.769
	12:00:00	9.534	92.272
	14:00:00	9.435	92.554
	16:00:00	9.682	89.501
	18:00:00	7.645	96.71
	20:00:00	7.066	97.884
	22:00:00	6.458	98.841
2016-04-14	00:00:00	6.56	99.016
	02:00:00	6.763	99.998
	04:00:00	6.255	94.942
	06:00:00	6.23	96.471
	08:00:00	7.544	88.479
	10:00:00	10.59	76.264
	12:00:00	8.941	84.049
	14:00:00	8.668	83.932
	16:00:00	8.22	85.095
	18:00:00	7.041	87.734
	20:00:00	5.796	91.915
	22:00:00	5.05	96.59
2016-04-15	00:00:00	4.298	100
	02:00:00	3.617	100
	04:00:00	2.877	100
	06:00:00	4.063	100
	08:00:00	8.27	91.027
	10:00:00	11.346	80.129
	12:00:00	14.098	64.996
	14:00:00	11.807	78.56
	16:00:00	10.369	89.776
	18:00:00	10.222	94.592
	20:00:00	10.247	97.496
	22:00:00	9.312	100
2016-04-16	00:00:00	9.336	100
	02:00:00	8.965	99.448
	04:00:00	7.368	100
	06:00:00	7.116	100
	08:00:00	10.345	91.272
	10:00:00	13.209	80.73
	12:00:00	15.605	69.57
	14:00:00	15.127	71.779
	16:00:00	14.337	68.786
	18:00:00	13.161	76.689
	20:00:00	10.59	81.805
	22:00:00	9.731	88.76
2016-04-17	00:00:00	9.163	84.684
	02:00:00	7.92	86.832
	04:00:00	6.661	85.355
	06:00:00	5.668	90.618
	08:00:00	7.594	81.372
	10:00:00	9.731	69.125
	12:00:00	10.834	59.717
	14:00:00	12.413	54.197
	16:00:00	12.413	48.703
	18:00:00	10.149	58.485
	20:00:00	7.77	71.836
	22:00:00	7.015	81.001
2016-04-18	00:00:00	5.975	83.464
	02:00:00	5.205	87.438
	04:00:00	3.775	94.275
	06:00:00	3.775	93.929
	08:00:00	6.661	83.044
	10:00:00	8.295	75.592
	12:00:00	8.99	71.658
	14:00:00	10.418	59.266
	16:00:00	9.928	65.793
	18:00:00	9.287	72.611
	20:00:00	8.593	80.926
	22:00:00	9.015	72.473
2016-04-19	00:00:00	8.419	78.919
	02:00:00	7.645	87.103
	04:00:00	7.116	89.71
	06:00:00	7.066	89.903
	08:00:00	8.841	78.223
	10:00:00	9.805	61.426
	12:00:00	10.638	63.52
	14:00:00	11.734	59.745
	16:00:00	11.175	59.92
	18:00:00	9.46	71.442
	20:00:00	7.87	80.201
	22:00:00	7.293	83.428
2016-04-20	00:00:00	6.56	86.451
	02:00:00	5.719	91.188
	04:00:00	5.385	92.813
	06:00:00	6.255	89.136
	08:00:00	7.519	82.739
	10:00:00	9.139	74.139
	12:00:00	11.151	67.307
