# Supplementary material for: Tolerance of three Aedes albopictus strains (Diptera: Culicidae) from different geographical origins towards winter temperatures under field conditions in northern Germany
Source: PLoS One. 2019 Jul 16;14(7):e0219553. doi: 10.1371/journal.pone.0219553 (PMC6634406; doi:10.1371/journal.pone.0219553)
Supplement: S2 Table — (XLSX) [file pone.0219553.s002.xlsx]

## Sheet: Tabelle1
strain	exposition	controls			treatments
		eggs	larvae	hatching rate [%]	eggs	larvae	hatching rate [%]
tropical	1 week	57	27	47.3684	58	17	29.3103
	2 weeks	50	38	76	35	2	5.71429
	4 weeks	62	28	45.1613	34	0	0
	8 weeks	60	31	51.6667	38	0	0
	12 weeks	144	125	86.8056	67	0	0
	16 weeks	89	61	68.5393	110	0	0
subtropical	1 week	596	202	33.8926	376	102	27.1277
	2 weeks	146	29	19.863	435	246	56.5517
	4 weeks	821	238	28.989	909	480	52.8053
	8 weeks	733	473	64.5293	862	277	32.1346
	12 weeks	331	252	76.1329	604	169	27.9801
	16 weeks	1340	931	69.4776	1191	117	9.82368
