# Supplementary material for: Tolerance of three Aedes albopictus strains (Diptera: Culicidae) from different geographical origins towards winter temperatures under field conditions in northern Germany
Source: PLoS One. 2019 Jul 16;14(7):e0219553. doi: 10.1371/journal.pone.0219553 (PMC6634406; doi:10.1371/journal.pone.0219553)
Supplement: S3 Table — (XLSX) [file pone.0219553.s003.xlsx]

## Sheet: Tabelle1
strain	exposition	controls			treatments
		eggs	larvae	hatching rate [%]	eggs	larvae	hatching rate [%]
tropical	2 weeks	30	28	93.3333	30	27	90
	2 weeks	30	25	83.3333	30	24	80
	5 weeks	30	20	66.6667	30	14	46.6667
	5 weeks	30	21	70	28	13	46.4286
	8 weeks	32	27	84.375	30	15	50
	8 weeks	30	20	66.6667	30	18	60
	12 weeks	30	28	93.3333	30	3	10
	12 weeks	30	23	76.6667	30	1	3.33333
	16 weeks	28	19	67.8571	27	19	70.3704
	16 weeks	29	26	89.6552	30	23	76.6667
subtropical	2 weeks	30	25	83.3333	29	23	79.3103
	2 weeks	30	22	73.3333	30	25	83.3333
	5 weeks	31	27	87.0968	30	14	46.6667
	5 weeks	30	26	86.6667	30	18	60
	8 weeks	29	23	79.3103	31	24	77.4194
	8 weeks	30	28	93.3333	30	25	83.3333
	12 weeks	30	17	56.6667	30	16	53.3333
	12 weeks	31	25	80.6452	29	16	55.1724
	16 weeks	30	24	80	30	13	43.3333
	16 weeks	31	19	61.2903	25	11	44
temperate	2 weeks	30	3	10	30	4	13.3333
	2 weeks	29	4	13.7931	29	5	17.2414
	5 weeks	28	2	7.14286	31	0	0
	5 weeks	31	1	3.22581	28	1	3.57143
	8 weeks	30	2	6.66667	29	5	17.2414
	8 weeks	30	5	16.6667	29	1	3.44828
	12 weeks	27	2	7.40741	30	5	16.6667
	12 weeks	30	2	6.66667	27	2	7.40741
	16 weeks	30	2	6.66667	30	0	0
	16 weeks	30	2	6.66667	31	2	6.45161
