# Supplementary material for: Tolerance of three Aedes albopictus strains (Diptera: Culicidae) from different geographical origins towards winter temperatures under field conditions in northern Germany
Source: PLoS One. 2019 Jul 16;14(7):e0219553. doi: 10.1371/journal.pone.0219553 (PMC6634406; doi:10.1371/journal.pone.0219553)
Supplement: S4 Table — (XLSX) [file pone.0219553.s004.xlsx]

## Sheet: Tabelle1
strain		1		2		3		4		5		6		7
		larvae	proportion	larvae	proportion	larvae	proportion	larvae	proportion	larvae	proportion	larvae	proportion	larvae	proportion
tropical	01/20 (c)	27	1	27	1	27	1	27	1	27	1	27	1	27	1
	01/20 (t)	10	0.588235	13	0.764706	14	0.823529	14	0.823529	14	0.823529	17	1	17	1
	01/27 (c)	21	0.552632	25	0.657895	26	0.684211	26	0.684211	26	0.684211	38	1	38	1
	01/27 (t)	0	0	0	0	0	0	0	0	0	0	2	1	2	1
	02/09 (c)	14	0.5	17	0.607143	17	0.607143	17	0.607143	17	0.607143	25	0.892857	28	1
	02/09 (t)	0	0	0	0	0	0	0	0	0	0	0	0	0	0
	03/10 (c)	25	0.806452	25	0.806452	25	0.806452	26	0.83871	26	0.83871	31	1	31	1
	03/10 (t)	0	0	0	0	0	0	0	0	0	0	0	0	0	0
	04/06 (c)	118	0.944	118	0.944	118	0.944	118	0.944	118	0.944	125	1	125	1
	04/06 (t)	0	0	0	0	0	0	0	0	0	0	0	0	0	0
	04/20 (c)	60	0.983607	60	0.983607	60	0.983607	60	0.983607	60	0.983607	60	0.983607	61	1
	04/20 (t)	0	0	0	0	0	0	0	0	0	0	0	0	0	0
subtropical	12/23 (c)	83	0.410891	135	0.668317	173	0.856436	177	0.876238	177	0.876238	200	0.990099	202	1
	12/23 (t)	32	0.313725	50	0.490196	52	0.509804	58	0.568627	58	0.568627	92	0.901961	102	1
	12/30 (c)	5	0.208333	7	0.291667	10	0.416667	10	0.416667	10	0.416667	24	1	29	1
	12/30 (t)	34	0.138211	114	0.463415	121	0.49187	122	0.495935	122	0.495935	195	0.792683	246	1
	01/13 (c)	8	0.516807	133	0.558824	146	0.613445	210	0.882353	210	0.882353	236	0.991597	238	1
	01/13 (t)	4	0.0895833	93	0.19375	112	0.233333	260	0.541667	260	0.541667	480	1	480	1
	02/09 (c)	0	0.915433	439	0.928118	439	0.928118	439	0.928118	439	0.928118	472	0.997886	473	1
	02/09 (t)	6	0.0685921	103	0.371841	109	0.393502	160	0.577617	160	0.577617	260	0.938628	277	1
	03/10 (c)	52	0.718254	215	0.853175	245	0.972222	250	0.992063	250	0.992063	251	0.996032	252	1
	03/10 (t)	73	0.213018	83	0.491124	147	0.869822	164	0.970414	164	0.970414	169	1	169	1
	04/06 (c)	5	0.988185	922	0.990333	922	0.990333	927	0.995704	927	0.995704	931	1	931	1
	04/06 (t)	6	0.649573	91	0.777778	110	0.940171	116	0.991453	116	0.991453	117	1	117	1
