# Supplementary material for: Tolerance of three Aedes albopictus strains (Diptera: Culicidae) from different geographical origins towards winter temperatures under field conditions in northern Germany
Source: PLoS One. 2019 Jul 16;14(7):e0219553. doi: 10.1371/journal.pone.0219553 (PMC6634406; doi:10.1371/journal.pone.0219553)
Supplement: S5 Table — (XLSX) [file pone.0219553.s005.xlsx]

## Sheet: Tabelle1
week		1		2		3		4
		larvae	proportion	larvae	proportion	larvae	proportion	larvae	proportion
tropical	12/21 (c)	13	0.464286	13	0.464286	13	0.464286	28	1
		11	0.44	13	0.52	13	0.52	25	1
	12/21 (t)	10	0.37037	18	0.666667	18	0.666667	27	1
		12	0.5	13	0.541667	13	0.541667	24	1
	01/11 (c)	4	0.2	18	0.9	18	0.9	20	1
		2	0.0952381	14	0.666667	14	0.666667	21	1
	01/11 (t)	3	0.214286	6	0.428571	6	0.428571	14	1
		3	0.230769	8	0.615385	8	0.615385	13	1
	02/01 (c)	26	0.962963	27	1	27	1	27	1
		12	0.6	16	0.8	16	0.8	20	1
	02/01 (t)	1	0.0666667	5	0.333333	5	0.333333	15	1
		7	0.388889	10	0.555556	10	0.555556	18	1
	03/01 (c)	25	0.892857	28	1	28	1	28	1
		21	0.913043	23	1	23	1	23	1
	03/01 (t)	0	0	1	0.333333	1	0.333333	3	1
		0	0	0	0	0	0	1	1
	03/29 (c)	19	1	19	1	19	1	19	1
		26	1	26	1	26	1	26	1
	03/29 (t)	18	0.947368	19	1	19	1	19	1
		22	0.956522	22	0.956522	22	0.956522	23	1
subtropical	12/21 (c)	11	0.44	17	0.68	17	0.68	25	1
		12	0.444444	13	0.481481	13	0.481481	27	1
	12/21 (t)	7	0.318182	13	0.590909	13	0.590909	22	1
		4	0.16	8	0.32	8	0.32	25	1
	01/11 (c)	20	0.740741	21	0.777778	21	0.777778	27	1
		22	0.846154	23	0.884615	23	0.884615	26	1
	01/11 (t)	0	0	1	0.0769231	1	0.0769231	13	1
		3	0.166667	11	0.611111	11	0.611111	18	1
	02/01 (c)	22	0.956522	23	1	23	1	23	1
		28	1	28	1	28	1	28	1
	02/01 (t)	5	0.208333	7	0.291667	7	0.291667	24	1
		3	0.12	16	0.64	16	0.64	25	1
	03/01 (c)	15	0.882353	17	1	17	1	17	1
		19	0.76	25	1	25	1	25	1
	03/01 (t)	8	0.5	13	0.8125	13	0.8125	16	1
		3	0.1875	9	0.5625	9	0.5625	16	1
	03/29 (c)	22	0.916667	24	1	24	1	24	1
		19	1	19	1	19	1	19	1
	03/29 (t)	2	0.153846	11	0.846154	11	0.846154	13	1
		9	0.818182	10	0.909091	10	0.909091	11	1
temperate	12/21 (c)	2	0.666667	2	0.666667	2	0.666667	3	1
		4	1	4	1	4	1	4	1
	12/21 (t)	2	0.5	4	1	4	1	4	1
		2	0.4	4	0.8	4	0.8	5	1
	01/11 (c)	1	0.5	2	1	2	1	2	1
		0	0	1	1	1	1	1	1
	01/11 (t)	0	0	0	0	0	0	0	0
		0	0	1	1	1	1	1	1
	02/01 (c)	2	1	2	1	2	1	2	1
		3	0.6	5	1	5	1	5	1
	02/01 (t)	3	0.6	5	1	5	1	5	1
		1	1	1	1	1	1	1	1
	03/01 (c)	2	1	2	1	2	1	2	1
		2	1	2	1	2	1	2	1
	03/01 (t)	0	0	2	0.4	2	0.4	5	1
		0	0	2	1	2	1	2	1
	03/29 (c)	2	1	2	1	2	1	2	1
		2	1	2	1	2	1	2	1
	03/29 (t)	0	0	0	0	0	0	0	0
		1	0.5	1	0.5	1	0.5	2	1
